# Supplementary material for: Systematic identification of secondary bile acid production genes in global microbiome
Source: mSystems. 2024 Dec 17;10(1):e00817-24. doi: 10.1128/msystems.00817-24 (PMC11748489; doi:10.1128/msystems.00817-24)
Supplement: Table S6 — Genes with potential for secondary bile acid metabolism in GMGC. [file msystems.00817-24-s0007.xlsx]

## Sheet: Sheet1
Supplementary Table 6. Genes potential for secondary bile acid metabolism in GMGC.
Gene type	Gene ID
BSH	GMGC10.000_071_673.BSH
	GMGC10.000_100_061.BSH
	GMGC10.000_425_579.CBH
	GMGC10.000_514_378.CBH
	GMGC10.000_733_147.BSH
	GMGC10.000_781_973.CBH
	GMGC10.000_848_044.BSH
	GMGC10.000_856_028.CBH
	GMGC10.000_945_914.CBH
	GMGC10.001_000_738.BSH
	GMGC10.001_051_229.CBH
	GMGC10.001_113_241.BSH
	GMGC10.001_356_961.CBH
	GMGC10.001_369_496.CBH
	GMGC10.001_411_948.BSH
	GMGC10.001_523_825.CBH
	GMGC10.001_563_146.CBH
	GMGC10.001_568_729.CBH
	GMGC10.001_607_808.CBH
	GMGC10.001_627_388.BSH
	GMGC10.001_627_763.CBH
	GMGC10.001_714_899.CBH
	GMGC10.001_826_217.CBH
	GMGC10.001_837_069.CBH
	GMGC10.001_849_917.BSH
	GMGC10.001_862_301.CBH
	GMGC10.001_870_776.CBH
	GMGC10.001_890_476.CBH
	GMGC10.001_922_007.BSH
	GMGC10.002_454_772.UNKNOWN
	GMGC10.002_656_612.UNKNOWN
	GMGC10.002_740_890.UNKNOWN
	GMGC10.003_034_792.CBH
	GMGC10.003_638_629.BSH
	GMGC10.003_774_359.UNKNOWN
	GMGC10.003_815_989.UNKNOWN
	GMGC10.003_827_258.UNKNOWN
	GMGC10.004_766_772.BSH
	GMGC10.005_027_230.BSH
	GMGC10.005_160_209.CBH
	GMGC10.005_633_556.BSH
	GMGC10.006_209_562.UNKNOWN
	GMGC10.006_555_911.UNKNOWN
	GMGC10.006_644_777.BSH
	GMGC10.007_291_362.UNKNOWN
	GMGC10.007_343_449.CBH
	GMGC10.007_701_022.BSH
	GMGC10.007_894_812.BSH
	GMGC10.008_114_237.UNKNOWN
	GMGC10.008_175_063.CBH
	GMGC10.009_085_859.BSH
	GMGC10.009_419_513.BSH
	GMGC10.009_646_998.BSH
	GMGC10.009_690_687.CBH
	GMGC10.009_704_133.BSH
	GMGC10.010_024_534.CBH
	GMGC10.010_069_299.BSH
	GMGC10.010_926_124.UNKNOWN
	GMGC10.011_109_156.BSH
	GMGC10.011_255_257.BSH
	GMGC10.011_661_729.UNKNOWN
	GMGC10.011_694_237.BSH
	GMGC10.011_921_529.CBH
	GMGC10.013_277_228.BSH
	GMGC10.013_541_530.BSH
	GMGC10.013_686_083.BSH
	GMGC10.014_075_860.BSH
	GMGC10.014_584_200.UNKNOWN
	GMGC10.015_055_702.BSH
	GMGC10.015_142_997.CBH
	GMGC10.015_206_457.BSH
	GMGC10.015_652_046.CBH
	GMGC10.016_541_399.UNKNOWN
	GMGC10.016_544_266.UNKNOWN
	GMGC10.016_849_442.BSH
	GMGC10.016_975_908.CBH
	GMGC10.017_093_601.CBH
	GMGC10.019_993_134.UNKNOWN
	GMGC10.020_934_884.CBH
	GMGC10.020_964_791.CBH
	GMGC10.021_371_738.BSH
	GMGC10.021_394_833.BSH
	GMGC10.021_396_207.BSH
	GMGC10.021_401_353.BSH
	GMGC10.021_402_157.BSH
	GMGC10.021_403_108.BSH
	GMGC10.021_410_182.BSH
	GMGC10.021_484_556.BSH
	GMGC10.021_489_232.BSH
	GMGC10.021_568_889.BSH
	GMGC10.021_702_902.BSH
	GMGC10.021_874_621.CBH
	GMGC10.022_124_793.CBH
	GMGC10.022_886_658.UNKNOWN
	GMGC10.023_499_473.UNKNOWN
	GMGC10.023_883_009.CBH
	GMGC10.024_421_320.UNKNOWN
	GMGC10.025_059_452.BSH
	GMGC10.025_059_453.BSH
	GMGC10.025_067_240.BSH
	GMGC10.025_253_444.CBH
	GMGC10.025_475_558.CBH
	GMGC10.025_475_808.BSH
	GMGC10.025_485_525.BSH
	GMGC10.025_490_873.BSH
	GMGC10.025_820_385.BSH
	GMGC10.025_988_474.BSH
	GMGC10.026_400_749.BSH
	GMGC10.026_793_770.BSH
	GMGC10.026_860_393.CBH
	GMGC10.026_951_529.BSH
	GMGC10.028_977_695.BSH
	GMGC10.029_601_980.BSH
	GMGC10.029_797_966.CBH
	GMGC10.030_608_097.CBH
	GMGC10.030_707_124.BSH
	GMGC10.030_786_002.CBH
	GMGC10.031_382_231.BSH
	GMGC10.031_446_705.CBH
	GMGC10.032_202_391.CBH
	GMGC10.032_739_937.UNKNOWN
	GMGC10.032_777_079.UNKNOWN
	GMGC10.033_093_458.BSH
	GMGC10.033_287_348.BSH
	GMGC10.034_072_259.BSH
	GMGC10.034_381_239.BSH
	GMGC10.034_517_060.BSH
	GMGC10.034_883_037.BSH
	GMGC10.035_264_583.BSH
	GMGC10.035_779_993.BSH
	GMGC10.036_571_204.BSH
	GMGC10.036_895_077.BSH
	GMGC10.037_311_031.BSH
	GMGC10.037_397_098.UNKNOWN
	GMGC10.037_797_568.BSH
	GMGC10.037_811_029.UNKNOWN
	GMGC10.038_947_040.BSH
	GMGC10.038_960_080.BSH
	GMGC10.038_961_360.BSH
	GMGC10.039_216_636.CBH
	GMGC10.039_479_420.CBH
	GMGC10.039_710_807.CBH
	GMGC10.039_741_193.BSH
	GMGC10.040_051_799.BSH
	GMGC10.040_434_367.CBH
	GMGC10.040_480_688.CBH
	GMGC10.040_760_550.BSH
	GMGC10.042_637_598.CBH
	GMGC10.042_743_963.CBH
	GMGC10.043_054_985.BSH
	GMGC10.044_268_911.BSH
	GMGC10.044_417_213.BSH
	GMGC10.044_687_874.CBH
	GMGC10.044_769_875.BSH
	GMGC10.044_799_626.CBH
	GMGC10.046_337_731.BSH
	GMGC10.046_647_466.CBH
	GMGC10.046_698_052.CBH
	GMGC10.046_700_698.BSH
	GMGC10.046_731_181.CBH
	GMGC10.046_735_867.CBH
	GMGC10.046_745_363.CBH
	GMGC10.046_748_743.BSH
	GMGC10.046_760_248.BSH
	GMGC10.046_764_032.CBH
	GMGC10.046_771_062.CBH
	GMGC10.046_772_176.BSH
	GMGC10.046_776_669.BSH
	GMGC10.046_791_876.CBH
	GMGC10.046_795_731.CBH
	GMGC10.046_801_118.CBH
	GMGC10.046_811_038.BSH
	GMGC10.046_834_612.BSH
	GMGC10.046_861_755.BSH
	GMGC10.046_869_273.BSH
	GMGC10.046_870_995.CBH
	GMGC10.046_888_598.CBH
	GMGC10.046_890_570.CBH
	GMGC10.046_892_401.BSH
	GMGC10.046_900_552.BSH
	GMGC10.046_917_172.BSH
	GMGC10.046_919_199.BSH
	GMGC10.046_921_593.CBH
	GMGC10.046_971_204.CBH
	GMGC10.046_975_989.BSH
	GMGC10.046_976_044.CBH
	GMGC10.046_991_976.CBH
	GMGC10.047_034_431.CBH
	GMGC10.047_034_720.CBH
	GMGC10.047_035_623.CBH
	GMGC10.047_047_080.BSH
	GMGC10.047_051_797.BSH
	GMGC10.047_053_391.BSH
	GMGC10.047_086_656.BSH
	GMGC10.047_099_639.CBH
	GMGC10.047_138_935.BSH
	GMGC10.047_141_137.BSH
	GMGC10.047_148_899.CBH
	GMGC10.047_169_552.BSH
	GMGC10.047_175_985.CBH
	GMGC10.047_221_162.BSH
	GMGC10.047_223_067.CBH
	GMGC10.047_245_746.BSH
	GMGC10.047_251_368.CBH
	GMGC10.047_257_772.BSH
	GMGC10.047_288_285.CBH
	GMGC10.047_292_832.BSH
	GMGC10.047_303_031.BSH
	GMGC10.047_303_616.BSH
	GMGC10.047_307_241.BSH
	GMGC10.047_308_813.BSH
	GMGC10.047_338_384.CBH
	GMGC10.047_356_026.BSH
	GMGC10.047_378_853.CBH
	GMGC10.047_394_702.CBH
	GMGC10.047_415_137.BSH
	GMGC10.047_415_734.BSH
	GMGC10.047_425_399.BSH
	GMGC10.047_425_677.CBH
	GMGC10.047_431_483.CBH
	GMGC10.047_446_507.CBH
	GMGC10.047_488_039.CBH
	GMGC10.047_490_377.CBH
	GMGC10.047_504_620.CBH
	GMGC10.047_525_099.BSH
	GMGC10.047_534_836.BSH
	GMGC10.047_535_372.CBH
	GMGC10.047_535_742.CBH
	GMGC10.047_565_042.CBH
	GMGC10.047_578_153.BSH
	GMGC10.047_615_204.BSH
	GMGC10.047_620_758.CBH
	GMGC10.047_621_271.BSH
	GMGC10.047_670_300.CBH
	GMGC10.047_677_936.UNKNOWN
	GMGC10.047_728_612.BSH
	GMGC10.047_729_708.CBH
	GMGC10.047_808_310.CBH
	GMGC10.047_808_317.BSH
	GMGC10.047_812_685.CBH
	GMGC10.047_842_105.CBH
	GMGC10.047_852_491.CBH
	GMGC10.047_855_397.CBH
	GMGC10.047_893_137.BSH
	GMGC10.047_911_629.BSH
	GMGC10.047_913_161.CBH
	GMGC10.047_918_521.BSH
	GMGC10.047_946_976.CBH
	GMGC10.047_947_388.BSH
	GMGC10.047_959_056.CBH
	GMGC10.047_962_973.BSH
	GMGC10.047_995_807.CBH
	GMGC10.048_011_983.BSH
	GMGC10.048_019_874.CBH
	GMGC10.048_026_934.BSH
	GMGC10.048_028_074.BSH
	GMGC10.048_029_723.CBH
	GMGC10.048_062_358.CBH
	GMGC10.048_068_189.CBH
	GMGC10.048_074_995.BSH
	GMGC10.048_119_265.BSH
	GMGC10.048_123_191.CBH
	GMGC10.048_167_887.CBH
	GMGC10.048_214_058.CBH
	GMGC10.048_254_404.BSH
	GMGC10.048_263_767.CBH
	GMGC10.048_264_066.CBH
	GMGC10.048_280_036.CBH
	GMGC10.048_283_189.BSH
	GMGC10.048_346_754.CBH
	GMGC10.048_357_627.BSH
	GMGC10.048_383_440.BSH
	GMGC10.048_392_693.CBH
	GMGC10.048_400_462.UNKNOWN
	GMGC10.048_435_232.BSH
	GMGC10.048_446_060.BSH
	GMGC10.048_454_941.BSH
	GMGC10.048_459_057.CBH
	GMGC10.048_464_655.BSH
	GMGC10.048_512_192.UNKNOWN
	GMGC10.048_551_905.BSH
	GMGC10.048_557_974.CBH
	GMGC10.048_579_641.BSH
	GMGC10.048_594_030.BSH
	GMGC10.048_639_744.BSH
	GMGC10.048_641_178.BSH
	GMGC10.048_659_870.BSH
	GMGC10.048_660_228.BSH
	GMGC10.048_671_808.CBH
	GMGC10.048_703_061.BSH
	GMGC10.048_710_332.BSH
	GMGC10.048_710_587.UNKNOWN
	GMGC10.048_721_267.BSH
	GMGC10.048_744_983.CBH
	GMGC10.048_764_311.BSH
	GMGC10.048_767_993.BSH
	GMGC10.048_786_609.CBH
	GMGC10.048_794_714.BSH
	GMGC10.048_802_124.CBH
	GMGC10.048_803_521.CBH
	GMGC10.048_810_870.CBH
	GMGC10.048_818_040.CBH
	GMGC10.048_838_892.CBH
	GMGC10.048_893_975.CBH
	GMGC10.048_907_900.BSH
	GMGC10.048_908_648.UNKNOWN
	GMGC10.048_933_736.CBH
	GMGC10.048_935_071.BSH
	GMGC10.048_940_010.CBH
	GMGC10.048_951_991.CBH
	GMGC10.048_956_428.CBH
	GMGC10.048_957_541.BSH
	GMGC10.048_962_773.CBH
	GMGC10.048_981_342.BSH
	GMGC10.048_998_753.CBH
	GMGC10.048_999_916.BSH
	GMGC10.049_027_279.BSH
	GMGC10.049_028_643.BSH
	GMGC10.049_030_414.BSH
	GMGC10.049_073_290.BSH
	GMGC10.049_088_447.BSH
	GMGC10.049_089_901.CBH
	GMGC10.049_132_487.BSH
	GMGC10.049_137_746.CBH
	GMGC10.049_168_134.BSH
	GMGC10.049_170_580.CBH
	GMGC10.049_174_207.BSH
	GMGC10.049_195_958.BSH
	GMGC10.049_211_007.BSH
	GMGC10.049_286_572.CBH
	GMGC10.049_363_613.CBH
	GMGC10.049_401_574.BSH
	GMGC10.049_436_228.BSH
	GMGC10.049_450_179.CBH
	GMGC10.049_457_752.BSH
	GMGC10.049_461_586.CBH
	GMGC10.049_498_276.CBH
	GMGC10.049_519_949.UNKNOWN
	GMGC10.049_629_765.CBH
	GMGC10.049_637_267.BSH
	GMGC10.049_667_159.CBH
	GMGC10.049_672_169.BSH
	GMGC10.049_675_865.CBH
	GMGC10.049_690_110.BSH
	GMGC10.049_695_194.CBH
	GMGC10.049_699_983.CBH
	GMGC10.049_718_157.CBH
	GMGC10.049_734_729.BSH
	GMGC10.049_782_957.BSH
	GMGC10.049_838_661.BSH
	GMGC10.049_853_309.BSH
	GMGC10.049_866_922.BSH
	GMGC10.049_879_540.CBH
	GMGC10.049_918_134.BSH
	GMGC10.049_938_745.CBH
	GMGC10.049_985_513.BSH
	GMGC10.050_060_405.CBH
	GMGC10.050_066_171.BSH
	GMGC10.050_067_886.CBH
	GMGC10.050_091_067.BSH
	GMGC10.050_101_679.BSH
	GMGC10.050_117_580.BSH
	GMGC10.050_120_862.CBH
	GMGC10.050_136_230.BSH
	GMGC10.050_150_804.CBH
	GMGC10.050_196_406.BSH
	GMGC10.050_202_295.CBH
	GMGC10.050_208_941.BSH
	GMGC10.050_211_708.CBH
	GMGC10.050_220_009.BSH
	GMGC10.050_227_338.BSH
	GMGC10.050_238_270.CBH
	GMGC10.050_239_185.CBH
	GMGC10.050_250_220.CBH
	GMGC10.050_324_208.CBH
	GMGC10.050_326_523.CBH
	GMGC10.050_328_640.BSH
	GMGC10.050_364_688.CBH
	GMGC10.050_388_210.CBH
	GMGC10.050_402_551.CBH
	GMGC10.050_426_137.BSH
	GMGC10.050_445_044.CBH
	GMGC10.050_519_508.CBH
	GMGC10.050_527_317.BSH
	GMGC10.050_528_188.CBH
	GMGC10.050_556_686.BSH
	GMGC10.050_578_993.CBH
	GMGC10.050_594_193.BSH
	GMGC10.050_599_987.BSH
	GMGC10.050_604_120.CBH
	GMGC10.050_624_649.BSH
	GMGC10.050_624_818.CBH
	GMGC10.050_662_642.BSH
	GMGC10.050_663_758.BSH
	GMGC10.050_666_573.BSH
	GMGC10.050_707_499.BSH
	GMGC10.050_719_921.CBH
	GMGC10.050_724_550.BSH
	GMGC10.050_735_875.BSH
	GMGC10.050_737_869.CBH
	GMGC10.050_750_683.CBH
	GMGC10.050_766_204.BSH
	GMGC10.050_784_237.CBH
	GMGC10.050_795_932.BSH
	GMGC10.050_838_968.CBH
	GMGC10.050_919_106.CBH
	GMGC10.050_967_320.BSH
	GMGC10.050_984_329.BSH
	GMGC10.050_990_010.BSH
	GMGC10.050_994_085.BSH
	GMGC10.051_011_286.BSH
	GMGC10.051_099_529.BSH
	GMGC10.051_112_454.BSH
	GMGC10.051_121_423.CBH
	GMGC10.051_126_440.BSH
	GMGC10.051_150_067.BSH
	GMGC10.051_163_944.BSH
	GMGC10.051_176_789.BSH
	GMGC10.051_207_163.BSH
	GMGC10.051_213_397.BSH
	GMGC10.051_235_786.CBH
	GMGC10.051_251_478.BSH
	GMGC10.051_267_309.CBH
	GMGC10.051_290_423.BSH
	GMGC10.051_314_991.CBH
	GMGC10.051_341_214.CBH
	GMGC10.051_375_900.BSH
	GMGC10.051_400_345.CBH
	GMGC10.051_403_424.CBH
	GMGC10.051_411_632.CBH
	GMGC10.051_448_065.CBH
	GMGC10.051_454_688.CBH
	GMGC10.051_543_944.CBH
	GMGC10.051_545_248.CBH
	GMGC10.051_562_382.BSH
	GMGC10.051_591_749.CBH
	GMGC10.051_600_203.CBH
	GMGC10.051_600_727.BSH
	GMGC10.051_602_102.BSH
	GMGC10.051_621_396.UNKNOWN
	GMGC10.051_647_776.CBH
	GMGC10.051_673_717.BSH
	GMGC10.051_733_005.CBH
	GMGC10.051_739_159.BSH
	GMGC10.051_740_930.BSH
	GMGC10.051_760_713.CBH
	GMGC10.051_776_504.CBH
	GMGC10.051_800_016.BSH
	GMGC10.051_800_529.BSH
	GMGC10.051_829_658.BSH
	GMGC10.051_851_375.BSH
	GMGC10.051_851_790.CBH
	GMGC10.051_852_471.CBH
	GMGC10.051_857_562.BSH
	GMGC10.051_883_285.BSH
	GMGC10.051_935_146.CBH
	GMGC10.051_944_228.BSH
	GMGC10.051_978_391.CBH
	GMGC10.052_005_005.BSH
	GMGC10.052_012_221.CBH
	GMGC10.052_029_257.CBH
	GMGC10.052_108_541.BSH
	GMGC10.052_110_221.CBH
	GMGC10.052_113_774.CBH
	GMGC10.052_148_665.BSH
	GMGC10.052_159_813.BSH
	GMGC10.052_174_402.BSH
	GMGC10.052_177_754.BSH
	GMGC10.052_184_630.CBH
	GMGC10.052_194_534.BSH
	GMGC10.052_199_211.CBH
	GMGC10.052_231_136.BSH
	GMGC10.052_235_417.CBH
	GMGC10.052_254_503.BSH
	GMGC10.052_255_720.BSH
	GMGC10.052_262_134.CBH
	GMGC10.052_262_366.BSH
	GMGC10.052_264_058.CBH
	GMGC10.052_335_643.CBH
	GMGC10.052_356_706.BSH
	GMGC10.052_392_352.CBH
	GMGC10.052_419_490.BSH
	GMGC10.052_490_937.CBH
	GMGC10.052_529_581.CBH
	GMGC10.052_541_440.BSH
	GMGC10.052_544_128.BSH
	GMGC10.052_544_306.CBH
	GMGC10.052_552_500.BSH
	GMGC10.052_566_367.BSH
	GMGC10.052_575_728.BSH
	GMGC10.052_617_938.BSH
	GMGC10.052_629_752.CBH
	GMGC10.052_672_171.CBH
	GMGC10.052_672_813.CBH
	GMGC10.052_710_797.BSH
	GMGC10.052_718_650.CBH
	GMGC10.052_737_841.BSH
	GMGC10.052_769_425.BSH
	GMGC10.052_772_750.BSH
	GMGC10.052_776_304.CBH
	GMGC10.052_782_849.BSH
	GMGC10.052_789_461.CBH
	GMGC10.052_831_587.CBH
	GMGC10.052_851_178.BSH
	GMGC10.052_858_831.CBH
	GMGC10.052_918_861.CBH
	GMGC10.052_962_144.BSH
	GMGC10.052_973_874.CBH
	GMGC10.052_980_299.BSH
	GMGC10.052_985_883.CBH
	GMGC10.053_001_730.CBH
	GMGC10.053_009_977.CBH
	GMGC10.053_012_209.BSH
	GMGC10.053_067_442.BSH
	GMGC10.053_073_049.BSH
	GMGC10.053_094_256.BSH
	GMGC10.053_143_849.BSH
	GMGC10.053_184_170.BSH
	GMGC10.053_224_677.BSH
	GMGC10.053_245_602.CBH
	GMGC10.053_289_695.BSH
	GMGC10.053_309_501.BSH
	GMGC10.053_377_987.BSH
	GMGC10.053_393_691.CBH
	GMGC10.053_398_779.BSH
	GMGC10.053_428_582.BSH
	GMGC10.053_489_092.CBH
	GMGC10.053_524_950.BSH
	GMGC10.053_535_365.BSH
	GMGC10.053_543_011.BSH
	GMGC10.053_607_476.CBH
	GMGC10.053_643_480.CBH
	GMGC10.053_667_571.CBH
	GMGC10.053_668_575.BSH
	GMGC10.053_674_164.CBH
	GMGC10.053_677_581.CBH
	GMGC10.053_695_887.CBH
	GMGC10.053_699_407.CBH
	GMGC10.053_700_076.CBH
	GMGC10.053_703_162.CBH
	GMGC10.053_712_198.CBH
	GMGC10.053_713_178.UNKNOWN
	GMGC10.053_726_366.CBH
	GMGC10.053_756_431.CBH
	GMGC10.053_769_363.BSH
	GMGC10.053_772_740.BSH
	GMGC10.053_861_384.CBH
	GMGC10.053_883_667.CBH
	GMGC10.053_890_524.CBH
	GMGC10.053_909_857.BSH
	GMGC10.053_910_097.CBH
	GMGC10.053_912_762.CBH
	GMGC10.054_000_513.BSH
	GMGC10.054_017_422.CBH
	GMGC10.054_053_204.CBH
	GMGC10.054_060_550.CBH
	GMGC10.054_087_180.CBH
	GMGC10.054_111_992.BSH
	GMGC10.054_121_232.BSH
	GMGC10.054_128_621.CBH
	GMGC10.054_129_387.CBH
	GMGC10.054_147_704.BSH
	GMGC10.054_214_116.BSH
	GMGC10.054_244_613.BSH
	GMGC10.054_268_151.BSH
	GMGC10.054_313_673.CBH
	GMGC10.054_326_891.CBH
	GMGC10.054_329_041.CBH
	GMGC10.054_383_226.CBH
	GMGC10.054_399_217.CBH
	GMGC10.054_412_327.CBH
	GMGC10.054_437_694.CBH
	GMGC10.054_452_709.CBH
	GMGC10.054_452_721.CBH
	GMGC10.054_511_947.CBH
	GMGC10.054_532_047.CBH
	GMGC10.054_538_976.BSH
	GMGC10.054_544_090.CBH
	GMGC10.054_605_007.BSH
	GMGC10.054_614_089.BSH
	GMGC10.054_659_388.BSH
	GMGC10.054_664_772.BSH
	GMGC10.054_671_603.BSH
	GMGC10.054_700_219.CBH
	GMGC10.054_706_181.BSH
	GMGC10.054_726_017.BSH
	GMGC10.054_731_100.CBH
	GMGC10.054_731_243.BSH
	GMGC10.054_763_025.BSH
	GMGC10.054_803_740.BSH
	GMGC10.054_805_261.CBH
	GMGC10.054_821_233.BSH
	GMGC10.054_832_767.BSH
	GMGC10.054_840_664.CBH
	GMGC10.054_848_823.BSH
	GMGC10.054_924_243.CBH
	GMGC10.054_952_827.BSH
	GMGC10.054_993_680.BSH
	GMGC10.054_997_004.CBH
	GMGC10.055_000_269.BSH
	GMGC10.055_005_505.BSH
	GMGC10.055_089_532.BSH
	GMGC10.055_169_173.CBH
	GMGC10.055_170_682.CBH
	GMGC10.055_184_122.CBH
	GMGC10.055_192_120.BSH
	GMGC10.055_230_456.BSH
	GMGC10.055_259_470.BSH
	GMGC10.055_264_857.CBH
	GMGC10.055_266_489.BSH
	GMGC10.055_269_549.BSH
	GMGC10.055_271_764.BSH
	GMGC10.055_312_218.BSH
	GMGC10.055_312_837.CBH
	GMGC10.055_328_900.BSH
	GMGC10.055_351_678.CBH
	GMGC10.055_352_860.CBH
	GMGC10.055_387_342.BSH
	GMGC10.055_430_601.BSH
	GMGC10.055_474_813.BSH
	GMGC10.055_487_512.BSH
	GMGC10.055_504_035.CBH
	GMGC10.055_526_336.CBH
	GMGC10.055_553_198.CBH
	GMGC10.055_588_615.BSH
	GMGC10.055_624_672.CBH
	GMGC10.055_626_229.BSH
	GMGC10.055_654_214.CBH
	GMGC10.055_668_710.CBH
	GMGC10.055_678_671.CBH
	GMGC10.055_745_998.BSH
	GMGC10.055_759_172.BSH
	GMGC10.055_769_302.BSH
	GMGC10.055_776_847.CBH
	GMGC10.055_841_283.BSH
	GMGC10.055_921_516.BSH
	GMGC10.055_945_247.BSH
	GMGC10.055_950_683.BSH
	GMGC10.055_950_761.BSH
	GMGC10.055_962_365.BSH
	GMGC10.055_965_054.BSH
	GMGC10.055_973_183.CBH
	GMGC10.055_978_430.BSH
	GMGC10.056_018_244.BSH
	GMGC10.056_038_057.BSH
	GMGC10.056_041_989.CBH
	GMGC10.056_042_197.BSH
	GMGC10.056_043_240.CBH
	GMGC10.056_087_064.CBH
	GMGC10.056_122_572.CBH
	GMGC10.056_139_789.BSH
	GMGC10.056_159_155.BSH
	GMGC10.056_203_941.CBH
	GMGC10.056_222_905.BSH
	GMGC10.056_304_936.CBH
	GMGC10.056_345_114.CBH
	GMGC10.056_345_932.CBH
	GMGC10.056_353_957.BSH
	GMGC10.056_361_960.BSH
	GMGC10.056_368_813.CBH
	GMGC10.056_424_970.CBH
	GMGC10.056_487_616.CBH
	GMGC10.056_495_337.BSH
	GMGC10.056_508_538.CBH
	GMGC10.056_512_880.BSH
	GMGC10.056_513_658.BSH
	GMGC10.056_537_421.BSH
	GMGC10.056_542_557.BSH
	GMGC10.056_559_902.BSH
	GMGC10.056_560_331.CBH
	GMGC10.056_613_207.BSH
	GMGC10.056_618_913.BSH
	GMGC10.056_623_715.BSH
	GMGC10.056_646_391.CBH
	GMGC10.056_659_093.BSH
	GMGC10.056_659_854.BSH
	GMGC10.056_663_270.CBH
	GMGC10.056_680_660.CBH
	GMGC10.056_714_064.CBH
	GMGC10.056_727_024.CBH
	GMGC10.056_727_389.BSH
	GMGC10.056_744_613.CBH
	GMGC10.056_750_676.CBH
	GMGC10.056_751_201.CBH
	GMGC10.056_798_371.BSH
	GMGC10.056_820_424.CBH
	GMGC10.056_839_915.CBH
	GMGC10.056_862_488.CBH
	GMGC10.056_915_784.BSH
	GMGC10.056_919_427.CBH
	GMGC10.056_934_391.BSH
	GMGC10.056_941_354.BSH
	GMGC10.057_072_726.BSH
	GMGC10.057_092_146.BSH
	GMGC10.057_133_832.CBH
	GMGC10.057_139_823.CBH
	GMGC10.057_163_813.CBH
	GMGC10.057_187_826.BSH
	GMGC10.057_223_270.BSH
	GMGC10.057_223_910.BSH
	GMGC10.057_242_272.CBH
	GMGC10.057_248_958.BSH
	GMGC10.057_294_493.CBH
	GMGC10.057_301_020.BSH
	GMGC10.057_375_150.CBH
	GMGC10.057_403_582.CBH
	GMGC10.145_603_564.CBH
	GMGC10.145_612_859.CBH
	GMGC10.145_635_915.CBH
	GMGC10.145_664_039.BSH
	GMGC10.145_668_380.CBH
	GMGC10.145_669_757.BSH
	GMGC10.145_705_859.BSH
	GMGC10.145_720_450.CBH
	GMGC10.145_722_149.CBH
	GMGC10.145_722_748.CBH
	GMGC10.145_723_269.CBH
	GMGC10.145_727_918.CBH
	GMGC10.145_806_432.CBH
	GMGC10.145_810_322.CBH
	GMGC10.145_817_476.BSH
	GMGC10.145_818_787.BSH
	GMGC10.145_819_415.CBH
	GMGC10.145_820_685.BSH
	GMGC10.145_839_654.BSH
	GMGC10.145_848_363.CBH
	GMGC10.145_848_407.BSH
	GMGC10.145_868_615.BSH
	GMGC10.145_870_730.BSH
	GMGC10.145_875_079.CBH
	GMGC10.145_876_188.CBH
	GMGC10.145_879_824.CBH
	GMGC10.145_919_017.CBH
	GMGC10.145_920_097.BSH
	GMGC10.145_924_694.BSH
	GMGC10.145_942_346.BSH
	GMGC10.145_944_135.BSH
	GMGC10.145_967_416.CBH
	GMGC10.145_968_707.CBH
	GMGC10.145_973_912.BSH
	GMGC10.145_974_829.BSH
	GMGC10.145_974_874.BSH
	GMGC10.145_976_433.CBH
	GMGC10.145_993_998.BSH
	GMGC10.145_995_676.CBH
	GMGC10.146_098_624.CBH
	GMGC10.146_101_719.CBH
	GMGC10.146_102_418.BSH
	GMGC10.146_117_071.CBH
	GMGC10.146_124_930.BSH
	GMGC10.146_130_292.BSH
	GMGC10.146_133_644.BSH
	GMGC10.146_141_306.CBH
	GMGC10.146_160_116.CBH
	GMGC10.146_167_246.BSH
	GMGC10.146_168_508.BSH
	GMGC10.146_185_749.CBH
	GMGC10.146_208_111.BSH
	GMGC10.146_229_041.CBH
	GMGC10.146_237_949.CBH
	GMGC10.146_247_869.CBH
	GMGC10.146_248_996.BSH
	GMGC10.146_252_603.CBH
	GMGC10.146_257_417.BSH
	GMGC10.146_258_446.BSH
	GMGC10.146_262_004.BSH
	GMGC10.146_275_163.CBH
	GMGC10.146_296_785.CBH
	GMGC10.146_305_601.BSH
	GMGC10.146_339_655.BSH
	GMGC10.146_387_822.BSH
	GMGC10.146_396_819.BSH
	GMGC10.146_405_806.CBH
	GMGC10.146_413_063.BSH
	GMGC10.146_433_455.CBH
	GMGC10.146_457_202.CBH
	GMGC10.146_494_052.BSH
	GMGC10.146_504_621.BSH
	GMGC10.146_504_643.BSH
	GMGC10.146_527_658.BSH
	GMGC10.146_553_850.CBH
	GMGC10.146_557_991.BSH
	GMGC10.146_558_051.BSH
	GMGC10.146_571_547.BSH
	GMGC10.146_572_462.CBH
	GMGC10.146_572_745.BSH
	GMGC10.146_575_321.BSH
	GMGC10.146_582_875.BSH
	GMGC10.146_586_410.CBH
	GMGC10.146_588_969.BSH
	GMGC10.146_589_010.BSH
	GMGC10.146_591_008.CBH
	GMGC10.146_598_986.BSH
	GMGC10.146_602_744.CBH
	GMGC10.146_621_807.BSH
	GMGC10.146_622_602.BSH
	GMGC10.146_624_001.BSH
	GMGC10.146_682_155.BSH
	GMGC10.146_683_165.BSH
	GMGC10.146_690_307.BSH
	GMGC10.146_706_275.BSH
	GMGC10.146_715_376.CBH
	GMGC10.146_736_678.CBH
	GMGC10.146_746_796.BSH
	GMGC10.146_747_935.CBH
	GMGC10.146_789_153.CBH
	GMGC10.146_791_706.CBH
	GMGC10.146_826_511.BSH
	GMGC10.146_831_311.BSH
	GMGC10.146_846_565.CBH
	GMGC10.146_856_060.BSH
	GMGC10.146_865_869.CBH
	GMGC10.146_876_598.BSH
	GMGC10.146_890_839.BSH
	GMGC10.146_902_420.BSH
	GMGC10.146_908_411.BSH
	GMGC10.146_930_598.CBH
	GMGC10.146_935_849.CBH
	GMGC10.146_971_324.BSH
	GMGC10.146_973_904.BSH
	GMGC10.146_982_541.CBH
	GMGC10.146_990_348.BSH
	GMGC10.147_027_731.BSH
	GMGC10.147_031_190.BSH
	GMGC10.147_033_596.BSH
	GMGC10.147_037_254.CBH
	GMGC10.147_052_559.CBH
	GMGC10.147_058_093.BSH
	GMGC10.147_116_536.BSH
	GMGC10.147_147_369.CBH
	GMGC10.147_162_021.CBH
	GMGC10.147_162_538.CBH
	GMGC10.147_180_619.CBH
	GMGC10.147_198_135.BSH
	GMGC10.147_205_354.CBH
	GMGC10.147_224_370.CBH
	GMGC10.149_884_971.BSH
	GMGC10.151_289_480.BSH
	GMGC10.174_758_267.BSH
	GMGC10.174_771_611.CBH
	GMGC10.174_775_659.BSH
	GMGC10.174_777_518.CBH
	GMGC10.174_822_892.CBH
	GMGC10.174_827_880.CBH
	GMGC10.174_887_746.BSH
	GMGC10.174_922_148.CBH
	GMGC10.175_004_068.CBH
	GMGC10.175_026_615.CBH
	GMGC10.175_055_629.CBH
	GMGC10.175_073_693.BSH
	GMGC10.175_115_361.CBH
	GMGC10.175_131_032.CBH
	GMGC10.175_184_766.BSH
	GMGC10.175_201_512.BSH
	GMGC10.175_220_672.CBH
	GMGC10.175_226_707.CBH
	GMGC10.175_267_015.CBH
	GMGC10.175_286_246.CBH
	GMGC10.175_301_511.CBH
	GMGC10.175_333_665.CBH
	GMGC10.175_345_465.CBH
	GMGC10.175_348_447.CBH
	GMGC10.175_406_872.CBH
	GMGC10.175_426_752.BSH
	GMGC10.175_439_705.CBH
	GMGC10.175_498_514.CBH
	GMGC10.175_528_892.BSH
	GMGC10.175_530_737.BSH
	GMGC10.175_535_165.BSH
	GMGC10.175_536_098.BSH
	GMGC10.175_544_361.BSH
	GMGC10.175_549_965.BSH
	GMGC10.175_558_817.CBH
	GMGC10.175_565_357.CBH
	GMGC10.175_567_675.CBH
	GMGC10.175_620_556.BSH
	GMGC10.175_667_462.CBH
	GMGC10.175_678_692.CBH
	GMGC10.175_729_517.CBH
	GMGC10.175_758_188.BSH
	GMGC10.175_797_373.CBH
	GMGC10.175_823_659.BSH
	GMGC10.175_843_009.CBH
	GMGC10.175_851_229.CBH
	GMGC10.175_861_603.CBH
	GMGC10.175_863_604.CBH
	GMGC10.175_865_912.CBH
	GMGC10.175_873_636.CBH
	GMGC10.175_935_177.CBH
	GMGC10.176_007_920.BSH
	GMGC10.176_007_944.CBH
	GMGC10.176_038_150.CBH
	GMGC10.176_066_163.BSH
	GMGC10.176_117_484.CBH
	GMGC10.176_132_072.CBH
	GMGC10.176_168_024.BSH
	GMGC10.176_173_561.CBH
	GMGC10.176_186_314.CBH
	GMGC10.176_211_196.CBH
	GMGC10.176_241_805.CBH
	GMGC10.176_276_820.CBH
	GMGC10.176_291_140.BSH
	GMGC10.176_297_725.CBH
	GMGC10.176_362_446.CBH
	GMGC10.176_389_480.CBH
	GMGC10.176_398_760.CBH
	GMGC10.176_412_065.BSH
	GMGC10.176_414_011.CBH
	GMGC10.176_423_341.BSH
	GMGC10.176_595_613.CBH
	GMGC10.176_620_162.BSH
	GMGC10.176_681_012.CBH
	GMGC10.176_689_547.UNKNOWN
	GMGC10.176_785_438.CBH
	GMGC10.176_854_895.BSH
	GMGC10.176_939_217.CBH
	GMGC10.176_974_863.CBH
	GMGC10.176_982_047.CBH
	GMGC10.177_003_669.BSH
	GMGC10.177_032_814.CBH
	GMGC10.177_088_705.BSH
	GMGC10.177_136_409.CBH
	GMGC10.177_145_205.BSH
	GMGC10.177_159_767.BSH
	GMGC10.177_162_186.CBH
	GMGC10.177_291_754.CBH
	GMGC10.177_322_011.BSH
	GMGC10.177_374_239.CBH
	GMGC10.177_460_919.CBH
	GMGC10.177_494_459.BSH
	GMGC10.177_616_300.CBH
	GMGC10.177_732_660.CBH
	GMGC10.177_751_256.BSH
	GMGC10.177_772_567.BSH
	GMGC10.177_871_163.BSH
	GMGC10.177_883_192.CBH
	GMGC10.177_921_059.CBH
	GMGC10.177_967_735.BSH
	GMGC10.178_154_265.CBH
	GMGC10.178_164_024.BSH
	GMGC10.178_238_528.CBH
	GMGC10.178_248_966.BSH
	GMGC10.178_288_888.CBH
	GMGC10.178_394_904.BSH
	GMGC10.178_408_493.BSH
	GMGC10.178_450_638.CBH
	GMGC10.178_484_377.BSH
	GMGC10.178_505_808.BSH
	GMGC10.178_536_610.BSH
	GMGC10.178_574_787.BSH
	GMGC10.178_579_762.BSH
	GMGC10.178_580_707.BSH
	GMGC10.178_596_667.CBH
	GMGC10.178_601_311.BSH
	GMGC10.178_606_278.CBH
	GMGC10.178_651_508.CBH
	GMGC10.178_711_374.BSH
	GMGC10.178_727_366.BSH
	GMGC10.178_777_475.BSH
	GMGC10.178_791_842.ERA
	GMGC10.178_795_186.CBH
	GMGC10.178_798_562.CBH
	GMGC10.178_799_442.BSH
	GMGC10.178_809_551.CBH
	GMGC10.178_814_003.CBH
	GMGC10.178_814_208.BSH
	GMGC10.178_830_656.CBH
	GMGC10.178_934_784.BSH
	GMGC10.178_993_831.CBH
	GMGC10.179_007_690.CBH
	GMGC10.179_009_129.BSH
	GMGC10.179_032_666.CBH
	GMGC10.179_069_235.CBH
	GMGC10.179_092_852.CBH
	GMGC10.179_094_178.CBH
	GMGC10.179_095_851.CBH
	GMGC10.179_098_006.CBH
	GMGC10.179_118_284.BSH
	GMGC10.179_129_282.BSH
	GMGC10.179_129_531.CBH
	GMGC10.179_132_386.BSH
	GMGC10.179_159_099.BSH
	GMGC10.179_162_407.BSH
	GMGC10.179_164_389.BSH
	GMGC10.179_177_514.UNKNOWN
	GMGC10.179_178_287.BSH
	GMGC10.179_180_830.CBH
	GMGC10.179_187_012.BSH
	GMGC10.179_208_393.CBH
	GMGC10.179_230_312.CBH
	GMGC10.179_237_772.CBH
	GMGC10.179_239_485.CBH
	GMGC10.179_244_176.CBH
	GMGC10.179_246_554.BSH
	GMGC10.179_263_291.CBH
	GMGC10.179_286_963.CBH
	GMGC10.179_315_301.BSH
	GMGC10.179_323_116.CBH
	GMGC10.179_325_900.CBH
	GMGC10.179_329_169.BSH
	GMGC10.179_355_003.BSH
	GMGC10.179_382_252.CBH
	GMGC10.179_387_629.BSH
	GMGC10.179_405_529.BSH
	GMGC10.179_418_167.BSH
	GMGC10.179_444_300.CBH
	GMGC10.179_459_511.BSH
	GMGC10.179_498_595.BSH
	GMGC10.179_518_571.CBH
	GMGC10.179_521_649.CBH
	GMGC10.179_524_444.BSH
	GMGC10.179_527_010.BSH
	GMGC10.179_536_403.CBH
	GMGC10.179_543_175.CBH
	GMGC10.179_563_654.CBH
	GMGC10.179_587_064.CBH
	GMGC10.179_587_868.BSH
	GMGC10.179_611_926.BSH
	GMGC10.179_622_448.CBH
	GMGC10.179_643_306.CBH
	GMGC10.179_650_855.CBH
	GMGC10.179_655_713.CBH
	GMGC10.179_680_747.BSH
	GMGC10.179_690_887.CBH
	GMGC10.179_704_571.CBH
	GMGC10.179_710_056.CBH
	GMGC10.179_720_230.CBH
	GMGC10.179_739_816.CBH
	GMGC10.180_533_220.CBH
	GMGC10.180_548_862.BSH
	GMGC10.180_587_138.BSH
	GMGC10.180_609_369.CBH
	GMGC10.180_620_546.BSH
	GMGC10.180_663_024.UNKNOWN
	GMGC10.180_681_773.CBH
	GMGC10.180_685_170.BSH
	GMGC10.180_687_856.BSH
	GMGC10.180_850_703.CBH
	GMGC10.180_897_149.CBH
	GMGC10.180_906_161.CBH
	GMGC10.180_974_384.CBH
	GMGC10.181_058_446.BSH
	GMGC10.181_075_730.CBH
	GMGC10.181_154_688.BSH
	GMGC10.181_176_782.CBH
	GMGC10.181_227_995.CBH
	GMGC10.181_291_136.CBH
	GMGC10.181_324_310.BSH
	GMGC10.181_413_719.CBH
	GMGC10.181_416_222.CBH
	GMGC10.181_464_818.CBH
	GMGC10.181_468_040.BSH
	GMGC10.181_483_679.BSH
	GMGC10.181_498_547.BSH
	GMGC10.181_500_079.CBH
	GMGC10.181_505_085.CBH
	GMGC10.181_506_519.CBH
	GMGC10.181_511_402.CBH
	GMGC10.181_566_781.BSH
	GMGC10.181_592_856.BSH
	GMGC10.181_618_577.BSH
	GMGC10.181_668_591.BSH
	GMGC10.181_744_770.BSH
	GMGC10.181_747_688.BSH
	GMGC10.181_757_022.CBH
	GMGC10.181_775_149.CBH
	GMGC10.181_789_683.BSH
	GMGC10.181_810_190.BSH
	GMGC10.181_856_245.BSH
	GMGC10.181_870_280.CBH
	GMGC10.181_911_550.CBH
	GMGC10.181_919_641.CBH
	GMGC10.181_947_341.BSH
	GMGC10.181_976_299.CBH
	GMGC10.181_979_314.CBH
	GMGC10.181_980_416.BSH
	GMGC10.181_984_523.CBH
	GMGC10.182_003_007.BSH
	GMGC10.182_013_449.CBH
	GMGC10.182_016_111.BSH
	GMGC10.182_028_415.CBH
	GMGC10.182_061_320.CBH
	GMGC10.182_061_858.CBH
	GMGC10.182_067_785.BSH
	GMGC10.182_068_150.CBH
	GMGC10.182_080_144.BSH
	GMGC10.182_080_566.BSH
	GMGC10.182_092_897.CBH
	GMGC10.182_123_302.CBH
	GMGC10.182_125_060.CBH
	GMGC10.182_133_670.BSH
	GMGC10.182_161_388.CBH
	GMGC10.182_172_417.CBH
	GMGC10.182_173_873.CBH
	GMGC10.182_212_657.CBH
	GMGC10.182_218_263.BSH
	GMGC10.182_227_494.BSH
	GMGC10.182_228_749.BSH
	GMGC10.182_292_872.BSH
	GMGC10.182_296_141.BSH
	GMGC10.182_322_782.CBH
	GMGC10.182_392_767.CBH
	GMGC10.182_398_701.CBH
	GMGC10.182_402_861.CBH
	GMGC10.182_402_986.CBH
	GMGC10.182_421_087.CBH
	GMGC10.182_456_574.BSH
	GMGC10.182_459_078.CBH
	GMGC10.182_493_875.CBH
	GMGC10.182_494_213.BSH
	GMGC10.182_514_481.BSH
	GMGC10.182_514_969.UNKNOWN
	GMGC10.182_519_071.CBH
	GMGC10.182_524_650.BSH
	GMGC10.182_544_277.CBH
	GMGC10.182_567_980.BSH
	GMGC10.182_607_379.BSH
	GMGC10.182_613_437.CBH
	GMGC10.182_649_382.BSH
	GMGC10.182_652_556.BSH
	GMGC10.182_653_585.CBH
	GMGC10.182_699_084.BSH
	GMGC10.182_793_567.CBH
	GMGC10.182_793_846.BSH
	GMGC10.182_806_602.CBH
	GMGC10.182_847_243.BSH
	GMGC10.182_848_114.CBH
	GMGC10.182_852_640.BSH
	GMGC10.182_938_290.CBH
	GMGC10.183_047_567.CBH
	GMGC10.183_090_179.CBH
	GMGC10.183_169_313.BSH
	GMGC10.183_189_332.CBH
	GMGC10.183_200_063.BSH
	GMGC10.183_243_897.CBH
	GMGC10.183_247_165.BSH
	GMGC10.183_262_661.BSH
	GMGC10.183_283_151.BSH
	GMGC10.183_301_782.BSH
	GMGC10.183_307_778.CBH
	GMGC10.183_366_740.BSH
	GMGC10.183_411_341.UNKNOWN
	GMGC10.183_417_836.CBH
	GMGC10.183_420_084.BSH
	GMGC10.183_434_577.CBH
	GMGC10.183_518_704.BSH
	GMGC10.183_546_537.CBH
	GMGC10.183_552_282.BSH
	GMGC10.183_565_542.CBH
	GMGC10.183_573_605.CBH
	GMGC10.183_587_022.CBH
	GMGC10.183_685_969.BSH
	GMGC10.183_705_417.BSH
	GMGC10.183_722_472.CBH
	GMGC10.183_761_631.CBH
	GMGC10.183_786_403.CBH
	GMGC10.183_837_793.CBH
	GMGC10.183_855_886.BSH
	GMGC10.183_869_568.BSH
	GMGC10.183_875_250.BSH
	GMGC10.183_901_124.CBH
	GMGC10.183_902_030.BSH
	GMGC10.183_906_048.CBH
	GMGC10.183_906_782.UNKNOWN
	GMGC10.183_913_159.BSH
	GMGC10.183_927_623.BSH
	GMGC10.183_932_236.CBH
	GMGC10.183_972_318.CBH
	GMGC10.183_973_879.CBH
	GMGC10.184_018_633.CBH
	GMGC10.184_020_016.CBH
	GMGC10.184_022_143.CBH
	GMGC10.184_042_967.BSH
	GMGC10.184_044_421.CBH
	GMGC10.184_047_737.BSH
	GMGC10.184_049_583.BSH
	GMGC10.184_051_374.UNKNOWN
	GMGC10.184_057_572.CBH
	GMGC10.184_064_672.BSH
	GMGC10.184_069_169.BSH
	GMGC10.184_089_094.CBH
	GMGC10.184_099_478.BSH
	GMGC10.184_112_520.CBH
	GMGC10.184_113_605.BSH
	GMGC10.184_194_377.BSH
	GMGC10.184_211_335.BSH
	GMGC10.184_225_714.CBH
	GMGC10.184_233_107.BSH
	GMGC10.184_257_371.CBH
	GMGC10.184_286_031.CBH
	GMGC10.184_302_550.CBH
	GMGC10.184_344_782.CBH
	GMGC10.184_383_874.BSH
	GMGC10.184_403_399.BSH
	GMGC10.184_423_671.CBH
	GMGC10.184_438_658.BSH
	GMGC10.184_495_824.CBH
	GMGC10.184_513_167.UNKNOWN
	GMGC10.184_516_448.BSH
	GMGC10.184_561_567.CBH
	GMGC10.184_570_464.CBH
	GMGC10.184_571_209.CBH
	GMGC10.184_582_154.CBH
	GMGC10.184_597_152.CBH
	GMGC10.184_600_403.CBH
	GMGC10.184_668_642.CBH
	GMGC10.184_718_449.CBH
	GMGC10.184_730_817.CBH
	GMGC10.184_777_343.BSH
	GMGC10.184_826_567.BSH
	GMGC10.184_831_213.BSH
	GMGC10.184_843_604.BSH
	GMGC10.184_858_184.CBH
	GMGC10.184_888_112.CBH
	GMGC10.184_897_920.CBH
	GMGC10.185_009_319.CBH
	GMGC10.185_009_655.BSH
	GMGC10.185_012_123.CBH
	GMGC10.185_014_502.BSH
	GMGC10.185_023_982.BSH
	GMGC10.185_029_612.UNKNOWN
	GMGC10.185_030_473.BSH
	GMGC10.185_037_542.CBH
	GMGC10.185_044_075.UNKNOWN
	GMGC10.185_075_506.CBH
	GMGC10.185_109_488.BSH
	GMGC10.185_129_582.CBH
	GMGC10.185_133_076.BSH
	GMGC10.185_142_687.UNKNOWN
	GMGC10.185_149_844.BSH
	GMGC10.185_151_809.CBH
	GMGC10.185_165_220.CBH
	GMGC10.185_186_465.CBH
	GMGC10.185_202_550.BSH
	GMGC10.185_259_341.CBH
	GMGC10.185_304_263.CBH
	GMGC10.185_391_541.CBH
	GMGC10.185_392_221.BSH
	GMGC10.185_393_065.BSH
	GMGC10.185_401_100.CBH
	GMGC10.185_458_030.BSH
	GMGC10.185_459_092.CBH
	GMGC10.185_477_404.CBH
	GMGC10.185_488_417.BSH
	GMGC10.185_499_738.BSH
	GMGC10.185_511_187.BSH
	GMGC10.185_516_410.BSH
	GMGC10.185_518_117.CBH
	GMGC10.185_529_688.BSH
	GMGC10.185_541_449.BSH
	GMGC10.185_543_406.BSH
	GMGC10.185_553_227.BSH
	GMGC10.185_560_640.BSH
	GMGC10.185_573_053.BSH
	GMGC10.185_584_904.BSH
	GMGC10.185_603_485.CBH
	GMGC10.185_610_378.BSH
	GMGC10.185_615_956.BSH
	GMGC10.185_661_483.BSH
	GMGC10.185_680_284.BSH
	GMGC10.185_721_407.CBH
	GMGC10.185_798_761.BSH
	GMGC10.185_799_352.BSH
	GMGC10.185_801_348.BSH
	GMGC10.185_826_862.BSH
	GMGC10.185_840_513.BSH
	GMGC10.185_904_990.CBH
	GMGC10.185_905_118.BSH
	GMGC10.185_906_442.CBH
	GMGC10.185_936_552.CBH
	GMGC10.185_937_904.BSH
	GMGC10.185_958_734.CBH
	GMGC10.185_968_698.CBH
	GMGC10.185_988_447.CBH
	GMGC10.185_990_204.BSH
	GMGC10.186_043_612.BSH
	GMGC10.186_044_932.CBH
	GMGC10.186_092_707.UNKNOWN
	GMGC10.186_094_210.BSH
	GMGC10.186_104_440.BSH
	GMGC10.186_115_242.BSH
	GMGC10.186_128_342.CBH
	GMGC10.186_133_195.BSH
	GMGC10.186_162_634.BSH
	GMGC10.186_175_167.BSH
	GMGC10.186_185_487.BSH
	GMGC10.186_222_988.CBH
	GMGC10.186_252_598.BSH
	GMGC10.186_257_085.BSH
	GMGC10.186_260_882.CBH
	GMGC10.186_355_190.CBH
	GMGC10.186_384_619.CBH
	GMGC10.186_426_269.BSH
	GMGC10.186_445_927.BSH
	GMGC10.186_473_486.CBH
	GMGC10.186_485_772.CBH
	GMGC10.186_512_403.CBH
	GMGC10.186_524_165.CBH
	GMGC10.186_564_938.BSH
	GMGC10.186_569_885.CBH
	GMGC10.186_575_204.BSH
	GMGC10.186_589_173.CBH
	GMGC10.186_609_990.CBH
	GMGC10.186_629_024.BSH
	GMGC10.186_638_968.CBH
	GMGC10.186_752_762.CBH
	GMGC10.186_781_348.BSH
	GMGC10.186_844_246.BSH
	GMGC10.186_859_641.CBH
	GMGC10.186_869_663.CBH
	GMGC10.186_931_191.CBH
	GMGC10.187_062_405.BSH
	GMGC10.187_067_698.BSH
	GMGC10.187_108_191.CBH
	GMGC10.187_109_611.CBH
	GMGC10.187_149_378.BSH
	GMGC10.187_158_599.BSH
	GMGC10.187_170_905.BSH
	GMGC10.187_180_877.CBH
	GMGC10.187_182_405.BSH
	GMGC10.187_183_476.BSH
	GMGC10.187_185_759.CBH
	GMGC10.187_207_992.BSH
	GMGC10.187_257_355.CBH
	GMGC10.187_259_088.CBH
	GMGC10.187_268_040.BSH
	GMGC10.187_273_076.CBH
	GMGC10.187_299_236.BSH
	GMGC10.187_302_841.BSH
	GMGC10.187_306_384.BSH
	GMGC10.187_310_024.CBH
	GMGC10.187_345_848.CBH
	GMGC10.187_348_457.BSH
	GMGC10.187_353_163.BSH
	GMGC10.187_365_726.CBH
	GMGC10.187_373_085.BSH
	GMGC10.187_387_823.CBH
	GMGC10.187_396_923.CBH
	GMGC10.187_404_033.CBH
	GMGC10.187_407_379.BSH
	GMGC10.187_425_950.BSH
	GMGC10.187_427_037.CBH
	GMGC10.187_451_033.BSH
	GMGC10.187_468_030.CBH
	GMGC10.187_501_713.CBH
	GMGC10.187_520_524.BSH
	GMGC10.187_539_329.BSH
	GMGC10.187_547_211.BSH
	GMGC10.187_591_238.CBH
	GMGC10.187_594_019.CBH
	GMGC10.187_595_596.BSH
	GMGC10.187_652_773.CBH
	GMGC10.187_654_385.CBH
	GMGC10.187_667_211.BSH
	GMGC10.187_671_902.BSH
	GMGC10.187_677_135.BSH
	GMGC10.187_688_287.CBH
	GMGC10.187_709_600.BSH
	GMGC10.187_736_525.BSH
	GMGC10.187_763_688.CBH
	GMGC10.187_803_171.CBH
	GMGC10.187_834_957.CBH
	GMGC10.187_873_215.CBH
	GMGC10.187_894_762.BSH
	GMGC10.187_961_946.BSH
	GMGC10.188_022_477.BSH
	GMGC10.188_023_860.CBH
	GMGC10.188_035_066.BSH
	GMGC10.188_048_876.BSH
	GMGC10.188_048_978.CBH
	GMGC10.188_058_338.CBH
	GMGC10.188_066_822.BSH
	GMGC10.188_068_431.BSH
	GMGC10.188_080_189.CBH
	GMGC10.188_088_450.CBH
	GMGC10.188_094_050.CBH
	GMGC10.188_100_439.CBH
	GMGC10.188_163_165.BSH
	GMGC10.188_166_206.BSH
	GMGC10.188_196_842.CBH
	GMGC10.188_199_863.CBH
	GMGC10.188_256_179.BSH
	GMGC10.188_257_839.BSH
	GMGC10.188_291_433.CBH
	GMGC10.188_307_572.BSH
	GMGC10.188_318_565.BSH
	GMGC10.188_342_325.CBH
	GMGC10.188_349_720.BSH
	GMGC10.188_356_025.CBH
	GMGC10.188_361_615.CBH
	GMGC10.188_364_433.CBH
	GMGC10.188_389_259.CBH
	GMGC10.188_398_676.CBH
	GMGC10.188_398_817.CBH
	GMGC10.188_451_357.CBH
	GMGC10.188_465_338.CBH
	GMGC10.188_478_554.CBH
	GMGC10.188_508_904.CBH
	GMGC10.188_510_741.BSH
	GMGC10.188_513_069.CBH
	GMGC10.188_538_811.CBH
	GMGC10.188_556_108.BSH
	GMGC10.188_571_652.CBH
	GMGC10.188_576_521.BSH
	GMGC10.188_603_588.CBH
	GMGC10.188_632_926.CBH
	GMGC10.188_658_470.BSH
	GMGC10.188_679_966.CBH
	GMGC10.188_728_916.BSH
	GMGC10.188_738_900.BSH
	GMGC10.188_746_677.CBH
	GMGC10.188_764_573.BSH
	GMGC10.188_809_314.BSH
	GMGC10.188_822_724.CBH
	GMGC10.188_854_976.CBH
	GMGC10.188_872_421.CBH
	GMGC10.188_902_094.CBH
	GMGC10.188_940_955.CBH
	GMGC10.188_958_982.CBH
	GMGC10.188_973_045.BSH
	GMGC10.188_997_039.BSH
	GMGC10.189_049_298.BSH
	GMGC10.189_054_845.CBH
	GMGC10.189_129_421.CBH
	GMGC10.189_148_210.BSH
	GMGC10.189_159_085.BSH
	GMGC10.189_172_388.BSH
	GMGC10.189_175_592.BSH
	GMGC10.189_189_286.BSH
	GMGC10.189_190_641.CBH
	GMGC10.189_212_468.BSH
	GMGC10.189_258_336.CBH
	GMGC10.189_315_248.CBH
	GMGC10.189_331_378.CBH
	GMGC10.189_347_640.CBH
	GMGC10.189_349_149.BSH
	GMGC10.189_354_126.CBH
	GMGC10.189_395_656.CBH
	GMGC10.189_415_583.BSH
	GMGC10.189_421_599.CBH
	GMGC10.189_424_614.CBH
	GMGC10.189_429_000.BSH
	GMGC10.189_455_598.BSH
	GMGC10.189_471_589.BSH
	GMGC10.189_472_403.BSH
	GMGC10.189_485_150.BSH
	GMGC10.189_486_666.BSH
	GMGC10.189_489_047.CBH
	GMGC10.189_511_201.CBH
	GMGC10.189_516_869.BSH
	GMGC10.189_666_503.BSH
	GMGC10.189_677_048.CBH
	GMGC10.189_702_175.CBH
	GMGC10.189_725_710.CBH
	GMGC10.189_728_067.CBH
	GMGC10.189_760_319.CBH
	GMGC10.189_766_036.BSH
	GMGC10.189_844_491.BSH
	GMGC10.189_879_936.CBH
	GMGC10.189_899_559.BSH
	GMGC10.189_907_827.BSH
	GMGC10.189_989_775.CBH
	GMGC10.190_074_433.BSH
	GMGC10.190_088_942.BSH
	GMGC10.190_111_000.CBH
	GMGC10.190_119_876.BSH
	GMGC10.190_138_528.BSH
	GMGC10.190_226_400.BSH
	GMGC10.190_297_277.BSH
	GMGC10.190_364_283.CBH
	GMGC10.190_374_433.CBH
	GMGC10.190_382_959.BSH
	GMGC10.190_430_896.BSH
	GMGC10.190_550_663.CBH
	GMGC10.190_552_543.CBH
	GMGC10.190_569_652.UNKNOWN
	GMGC10.190_604_485.CBH
	GMGC10.190_629_245.BSH
	GMGC10.190_655_483.BSH
	GMGC10.190_671_526.BSH
	GMGC10.190_675_902.CBH
	GMGC10.190_741_773.CBH
	GMGC10.190_761_657.CBH
	GMGC10.190_788_611.BSH
	GMGC10.190_815_329.CBH
	GMGC10.190_884_980.BSH
	GMGC10.190_895_903.CBH
	GMGC10.190_941_897.CBH
	GMGC10.191_017_110.CBH
	GMGC10.191_024_541.BSH
	GMGC10.191_038_294.BSH
	GMGC10.191_052_052.CBH
	GMGC10.191_057_597.BSH
	GMGC10.191_072_552.BSH
	GMGC10.191_091_271.CBH
	GMGC10.191_190_498.CBH
	GMGC10.191_193_467.BSH
	GMGC10.191_223_771.CBH
	GMGC10.191_241_369.BSH
	GMGC10.191_242_812.CBH
	GMGC10.191_274_971.CBH
	GMGC10.191_276_549.BSH
	GMGC10.191_291_899.CBH
	GMGC10.191_295_754.CBH
	GMGC10.191_319_952.CBH
	GMGC10.191_344_882.BSH
	GMGC10.191_375_378.BSH
	GMGC10.191_393_388.CBH
	GMGC10.191_400_431.BSH
	GMGC10.191_433_114.BSH
	GMGC10.191_443_818.CBH
	GMGC10.191_455_681.BSH
	GMGC10.191_486_751.CBH
	GMGC10.191_486_962.BSH
	GMGC10.191_509_384.CBH
	GMGC10.191_519_745.CBH
	GMGC10.191_525_723.CBH
	GMGC10.191_543_317.CBH
	GMGC10.191_615_279.CBH
	GMGC10.191_657_393.BSH
	GMGC10.191_666_744.CBH
	GMGC10.191_695_576.BSH
	GMGC10.191_713_102.BSH
	GMGC10.191_745_407.BSH
	GMGC10.191_748_191.BSH
	GMGC10.191_768_067.BSH
	GMGC10.191_770_253.BSH
	GMGC10.191_774_290.BSH
	GMGC10.191_789_247.CBH
	GMGC10.191_819_112.CBH
	GMGC10.191_826_942.BSH
	GMGC10.191_917_768.BSH
	GMGC10.191_919_657.CBH
	GMGC10.191_927_070.CBH
	GMGC10.191_938_876.BSH
	GMGC10.191_946_076.BSH
	GMGC10.191_964_041.BSH
	GMGC10.192_027_796.BSH
	GMGC10.192_045_800.CBH
	GMGC10.192_055_356.BSH
	GMGC10.192_073_787.BSH
	GMGC10.192_100_745.BSH
	GMGC10.192_102_622.CBH
	GMGC10.192_196_059.BSH
	GMGC10.192_216_190.BSH
	GMGC10.192_218_199.BSH
	GMGC10.192_230_890.CBH
	GMGC10.192_261_069.BSH
	GMGC10.192_299_343.CBH
	GMGC10.192_354_378.CBH
	GMGC10.192_359_060.BSH
	GMGC10.192_364_825.BSH
	GMGC10.192_389_772.BSH
	GMGC10.192_398_956.CBH
	GMGC10.192_405_105.BSH
	GMGC10.192_430_928.BSH
	GMGC10.192_463_954.BSH
	GMGC10.192_488_426.BSH
	GMGC10.192_503_206.BSH
	GMGC10.192_572_185.CBH
	GMGC10.192_594_332.BSH
	GMGC10.192_653_880.BSH
	GMGC10.192_655_914.CBH
	GMGC10.192_695_924.BSH
	GMGC10.192_790_217.BSH
	GMGC10.192_813_287.BSH
	GMGC10.192_866_468.BSH
	GMGC10.192_913_516.CBH
	GMGC10.192_914_973.CBH
	GMGC10.192_952_244.CBH
	GMGC10.192_965_736.CBH
	GMGC10.192_982_350.BSH
	GMGC10.192_983_155.CBH
	GMGC10.192_995_467.CBH
	GMGC10.193_006_916.BSH
	GMGC10.193_139_855.CBH
	GMGC10.193_149_285.BSH
	GMGC10.193_264_927.CBH
	GMGC10.193_290_184.BSH
	GMGC10.193_324_433.BSH
	GMGC10.193_445_048.BSH
	GMGC10.193_463_500.BSH
	GMGC10.193_497_463.CBH
	GMGC10.193_516_590.CBH
	GMGC10.193_533_989.BSH
	GMGC10.193_551_086.CBH
	GMGC10.193_561_881.CBH
	GMGC10.193_600_038.BSH
	GMGC10.193_609_954.CBH
	GMGC10.193_614_175.BSH
	GMGC10.193_635_186.CBH
	GMGC10.193_639_100.BSH
	GMGC10.193_659_655.CBH
	GMGC10.193_714_850.BSH
	GMGC10.193_821_838.BSH
	GMGC10.193_835_886.CBH
	GMGC10.193_902_940.BSH
	GMGC10.193_945_576.CBH
	GMGC10.193_950_513.BSH
	GMGC10.194_048_858.BSH
	GMGC10.194_049_862.CBH
	GMGC10.194_155_525.BSH
	GMGC10.194_157_439.BSH
	GMGC10.194_161_008.CBH
	GMGC10.194_190_092.CBH
	GMGC10.194_222_275.CBH
	GMGC10.194_240_050.BSH
	GMGC10.194_256_644.CBH
	GMGC10.194_290_170.CBH
	GMGC10.194_291_749.BSH
	GMGC10.194_317_938.BSH
	GMGC10.194_337_421.CBH
	GMGC10.194_389_331.BSH
	GMGC10.194_418_103.BSH
	GMGC10.194_421_894.CBH
	GMGC10.194_444_666.CBH
	GMGC10.194_451_712.CBH
	GMGC10.194_540_439.BSH
	GMGC10.194_542_899.BSH
	GMGC10.194_597_827.BSH
	GMGC10.194_676_619.CBH
	GMGC10.194_727_924.BSH
	GMGC10.194_785_436.CBH
	GMGC10.194_800_006.BSH
	GMGC10.194_811_087.CBH
	GMGC10.194_890_991.CBH
	GMGC10.194_927_315.CBH
	GMGC10.194_977_473.BSH
	GMGC10.194_991_121.BSH
	GMGC10.195_145_480.CBH
	GMGC10.195_151_908.CBH
	GMGC10.195_159_062.BSH
	GMGC10.195_165_303.CBH
	GMGC10.195_179_963.CBH
	GMGC10.195_205_266.CBH
	GMGC10.195_214_798.BSH
	GMGC10.195_229_010.CBH
	GMGC10.195_251_097.CBH
	GMGC10.195_255_419.BSH
	GMGC10.195_259_598.BSH
	GMGC10.195_307_333.BSH
	GMGC10.195_390_308.CBH
	GMGC10.195_402_249.BSH
	GMGC10.195_417_079.BSH
	GMGC10.195_425_306.BSH
	GMGC10.195_433_869.CBH
	GMGC10.195_501_624.CBH
	GMGC10.195_507_505.CBH
	GMGC10.195_522_448.BSH
	GMGC10.195_524_324.CBH
	GMGC10.195_531_792.CBH
	GMGC10.195_534_345.BSH
	GMGC10.195_583_427.BSH
	GMGC10.195_615_037.BSH
	GMGC10.195_620_714.CBH
	GMGC10.195_626_756.CBH
	GMGC10.195_628_302.BSH
	GMGC10.195_630_518.CBH
	GMGC10.195_630_672.CBH
	GMGC10.195_653_502.CBH
	GMGC10.195_706_570.CBH
	GMGC10.195_720_460.CBH
	GMGC10.195_728_229.BSH
	GMGC10.195_734_698.BSH
	GMGC10.195_739_144.CBH
	GMGC10.195_802_319.CBH
	GMGC10.195_805_263.CBH
	GMGC10.195_834_363.BSH
	GMGC10.195_877_855.BSH
	GMGC10.196_083_097.UNKNOWN
	GMGC10.196_160_515.CBH
	GMGC10.196_187_445.CBH
	GMGC10.196_191_917.CBH
	GMGC10.196_287_719.CBH
	GMGC10.196_288_590.CBH
	GMGC10.196_388_856.BSH
	GMGC10.196_446_022.BSH
	GMGC10.196_500_064.BSH
	GMGC10.196_505_342.CBH
	GMGC10.196_514_151.CBH
	GMGC10.196_519_773.BSH
	GMGC10.196_520_542.CBH
	GMGC10.196_598_051.BSH
	GMGC10.196_709_518.CBH
	GMGC10.196_794_969.CBH
	GMGC10.196_796_530.CBH
	GMGC10.196_827_709.CBH
	GMGC10.196_908_444.BSH
	GMGC10.196_946_439.CBH
	GMGC10.196_990_499.BSH
	GMGC10.197_058_321.CBH
	GMGC10.197_104_971.CBH
	GMGC10.197_117_243.BSH
	GMGC10.197_126_394.BSH
	GMGC10.197_141_621.BSH
	GMGC10.197_152_627.BSH
	GMGC10.197_177_692.BSH
	GMGC10.197_211_599.BSH
	GMGC10.197_353_924.CBH
	GMGC10.197_366_027.BSH
	GMGC10.197_371_695.CBH
	GMGC10.197_386_612.CBH
	GMGC10.197_390_459.CBH
	GMGC10.197_401_986.CBH
	GMGC10.197_414_457.CBH
	GMGC10.197_415_829.BSH
	GMGC10.197_470_780.CBH
	GMGC10.197_481_034.BSH
	GMGC10.197_510_954.BSH
	GMGC10.197_573_743.BSH
	GMGC10.197_623_424.CBH
	GMGC10.197_716_059.CBH
	GMGC10.197_737_232.CBH
	GMGC10.197_833_903.CBH
	GMGC10.197_849_757.BSH
	GMGC10.197_856_410.CBH
	GMGC10.197_864_509.CBH
	GMGC10.197_865_313.CBH
	GMGC10.197_874_570.CBH
	GMGC10.197_906_863.BSH
	GMGC10.197_926_126.BSH
	GMGC10.197_927_464.CBH
	GMGC10.197_947_957.BSH
	GMGC10.197_977_343.CBH
	GMGC10.198_026_816.BSH
	GMGC10.198_030_659.BSH
	GMGC10.198_070_934.CBH
	GMGC10.198_072_294.CBH
	GMGC10.198_105_120.CBH
	GMGC10.198_120_494.CBH
	GMGC10.198_149_891.CBH
	GMGC10.198_196_837.BSH
	GMGC10.198_217_795.BSH
	GMGC10.198_230_401.BSH
	GMGC10.198_242_669.BSH
	GMGC10.198_246_679.CBH
	GMGC10.198_276_108.CBH
	GMGC10.198_292_023.BSH
	GMGC10.198_335_727.CBH
	GMGC10.198_350_720.CBH
	GMGC10.198_357_944.CBH
	GMGC10.198_402_910.CBH
	GMGC10.198_483_497.CBH
	GMGC10.198_499_470.BSH
	GMGC10.198_507_330.CBH
	GMGC10.198_516_788.CBH
	GMGC10.198_533_615.BSH
	GMGC10.198_584_602.BSH
	GMGC10.198_588_827.BSH
	GMGC10.198_672_737.BSH
	GMGC10.198_675_900.BSH
	GMGC10.198_757_447.CBH
	GMGC10.198_766_543.BSH
	GMGC10.198_807_064.CBH
	GMGC10.198_831_837.CBH
	GMGC10.198_838_459.CBH
	GMGC10.198_872_555.CBH
	GMGC10.198_882_218.CBH
	GMGC10.198_885_520.CBH
	GMGC10.198_900_827.CBH
	GMGC10.198_936_927.CBH
	GMGC10.198_937_348.CBH
	GMGC10.198_972_899.CBH
	GMGC10.199_044_337.CBH
	GMGC10.199_053_867.CBH
	GMGC10.199_062_276.CBH
	GMGC10.199_083_775.CBH
	GMGC10.199_095_109.CBH
	GMGC10.199_110_136.CBH
	GMGC10.199_111_239.BSH
	GMGC10.199_136_083.CBH
	GMGC10.199_144_320.CBH
	GMGC10.199_145_214.BSH
	GMGC10.199_172_137.CBH
	GMGC10.199_226_428.BSH
	GMGC10.199_263_119.CBH
	GMGC10.199_285_186.BSH
	GMGC10.199_288_038.CBH
	GMGC10.199_320_424.CBH
	GMGC10.199_324_374.BSH
	GMGC10.199_328_308.BSH
	GMGC10.199_337_554.BSH
	GMGC10.199_346_129.CBH
	GMGC10.199_384_365.CBH
	GMGC10.199_433_520.BSH
	GMGC10.199_449_038.UNKNOWN
	GMGC10.199_520_027.BSH
	GMGC10.199_541_855.CBH
	GMGC10.199_544_185.CBH
	GMGC10.199_556_647.BSH
	GMGC10.199_567_290.CBH
	GMGC10.199_591_945.BSH
	GMGC10.199_625_932.CBH
	GMGC10.199_759_391.CBH
	GMGC10.199_764_376.BSH
	GMGC10.199_797_623.BSH
	GMGC10.199_817_255.BSH
	GMGC10.199_853_766.BSH
	GMGC10.199_873_673.BSH
	GMGC10.199_895_261.CBH
	GMGC10.199_906_579.CBH
	GMGC10.199_910_755.BSH
	GMGC10.199_959_464.CBH
	GMGC10.199_965_564.CBH
	GMGC10.199_969_679.BSH
	GMGC10.199_972_620.BSH
	GMGC10.200_006_518.BSH
	GMGC10.200_007_053.CBH
	GMGC10.200_122_049.CBH
	GMGC10.200_123_681.BSH
	GMGC10.200_124_315.BSH
	GMGC10.200_133_537.CBH
	GMGC10.200_184_678.BSH
	GMGC10.200_188_834.BSH
	GMGC10.200_216_283.CBH
	GMGC10.200_231_678.CBH
	GMGC10.200_238_110.BSH
	GMGC10.200_283_298.CBH
	GMGC10.200_291_578.BSH
	GMGC10.200_304_654.CBH
	GMGC10.200_307_196.CBH
	GMGC10.200_314_763.BSH
	GMGC10.200_395_098.CBH
	GMGC10.200_423_017.CBH
	GMGC10.200_473_793.CBH
	GMGC10.200_479_031.BSH
	GMGC10.200_479_609.CBH
	GMGC10.200_481_468.BSH
	GMGC10.200_482_861.BSH
	GMGC10.200_490_696.CBH
	GMGC10.200_498_801.CBH
	GMGC10.200_567_662.BSH
	GMGC10.200_680_347.BSH
	GMGC10.200_696_761.BSH
	GMGC10.200_715_060.UNKNOWN
	GMGC10.200_716_238.BSH
	GMGC10.200_734_676.CBH
	GMGC10.200_750_437.BSH
	GMGC10.200_756_174.CBH
	GMGC10.200_785_918.BSH
	GMGC10.200_805_241.CBH
	GMGC10.200_809_140.BSH
	GMGC10.200_833_093.BSH
	GMGC10.200_854_445.BSH
	GMGC10.200_952_943.BSH
	GMGC10.200_956_034.BSH
	GMGC10.201_057_970.CBH
	GMGC10.201_077_079.CBH
	GMGC10.201_103_771.CBH
	GMGC10.201_116_624.CBH
	GMGC10.201_146_044.CBH
	GMGC10.201_147_747.BSH
	GMGC10.201_160_422.CBH
	GMGC10.201_165_155.BSH
	GMGC10.201_169_953.BSH
	GMGC10.201_203_685.BSH
	GMGC10.201_211_591.CBH
	GMGC10.201_222_996.CBH
	GMGC10.201_229_059.CBH
	GMGC10.201_335_048.CBH
	GMGC10.201_366_523.CBH
	GMGC10.201_399_380.BSH
	GMGC10.201_412_077.CBH
	GMGC10.201_413_969.CBH
	GMGC10.201_420_825.CBH
	GMGC10.201_427_379.BSH
	GMGC10.201_521_080.CBH
	GMGC10.201_586_626.CBH
	GMGC10.201_630_265.BSH
	GMGC10.201_762_922.CBH
	GMGC10.201_776_098.BSH
	GMGC10.201_777_852.BSH
	GMGC10.201_778_273.CBH
	GMGC10.201_793_400.UNKNOWN
	GMGC10.201_819_488.CBH
	GMGC10.201_831_783.UNKNOWN
	GMGC10.201_855_362.CBH
	GMGC10.201_859_977.CBH
	GMGC10.201_877_688.BSH
	GMGC10.201_930_667.CBH
	GMGC10.201_932_405.BSH
	GMGC10.201_946_294.UNKNOWN
	GMGC10.201_962_983.CBH
	GMGC10.201_981_436.CBH
	GMGC10.201_988_024.BSH
	GMGC10.201_994_788.UNKNOWN
	GMGC10.202_006_321.CBH
	GMGC10.202_006_706.CBH
	GMGC10.202_008_096.BSH
	GMGC10.202_050_585.BSH
	GMGC10.202_107_931.BSH
	GMGC10.202_124_113.BSH
	GMGC10.202_127_555.CBH
	GMGC10.202_137_484.BSH
	GMGC10.202_171_586.BSH
	GMGC10.202_213_417.BSH
	GMGC10.202_213_664.BSH
	GMGC10.202_245_799.CBH
	GMGC10.202_295_005.CBH
	GMGC10.202_296_814.BSH
	GMGC10.202_300_157.CBH
	GMGC10.202_316_194.CBH
	GMGC10.202_318_511.BSH
	GMGC10.202_339_990.BSH
	GMGC10.202_394_052.BSH
	GMGC10.202_445_769.CBH
	GMGC10.202_452_651.CBH
	GMGC10.202_457_199.BSH
	GMGC10.202_458_623.CBH
	GMGC10.202_472_708.CBH
	GMGC10.202_483_801.CBH
	GMGC10.202_504_284.CBH
	GMGC10.202_542_366.CBH
	GMGC10.202_543_328.CBH
	GMGC10.202_543_594.CBH
	GMGC10.202_569_750.BSH
	GMGC10.202_593_170.BSH
	GMGC10.202_606_494.BSH
	GMGC10.202_624_486.BSH
	GMGC10.202_647_258.CBH
	GMGC10.202_662_105.CBH
	GMGC10.202_672_501.BSH
	GMGC10.202_674_133.BSH
	GMGC10.202_678_011.BSH
	GMGC10.202_683_438.CBH
	GMGC10.202_721_829.BSH
	GMGC10.202_722_797.BSH
	GMGC10.202_728_285.BSH
	GMGC10.202_733_949.CBH
	GMGC10.202_747_738.BSH
	GMGC10.202_753_633.BSH
	GMGC10.202_757_749.CBH
	GMGC10.202_762_205.BSH
	GMGC10.202_768_868.CBH
	GMGC10.202_769_217.BSH
	GMGC10.202_770_847.BSH
	GMGC10.202_787_003.CBH
	GMGC10.202_787_357.CBH
	GMGC10.202_806_704.BSH
	GMGC10.202_814_319.CBH
	GMGC10.202_835_200.BSH
	GMGC10.202_838_727.CBH
	GMGC10.202_842_180.CBH
	GMGC10.202_856_034.BSH
	GMGC10.202_870_840.CBH
	GMGC10.202_886_621.CBH
	GMGC10.202_889_756.CBH
	GMGC10.202_929_975.CBH
	GMGC10.202_932_451.BSH
	GMGC10.202_942_062.BSH
	GMGC10.202_950_957.CBH
	GMGC10.202_967_165.CBH
	GMGC10.202_972_110.BSH
	GMGC10.202_980_479.BSH
	GMGC10.202_996_660.BSH
	GMGC10.203_010_379.BSH
	GMGC10.203_012_505.CBH
	GMGC10.203_014_984.CBH
	GMGC10.203_028_353.CBH
	GMGC10.203_037_551.BSH
	GMGC10.203_038_841.BSH
	GMGC10.203_046_622.BSH
	GMGC10.203_055_371.BSH
	GMGC10.203_056_684.CBH
	GMGC10.203_056_712.BSH
	GMGC10.203_072_722.BSH
	GMGC10.203_073_616.CBH
	GMGC10.203_104_895.CBH
	GMGC10.203_110_954.BSH
	GMGC10.203_138_271.CBH
	GMGC10.203_141_662.BSH
	GMGC10.203_142_392.CBH
	GMGC10.203_142_439.CBH
	GMGC10.203_154_926.BSH
	GMGC10.203_159_466.CBH
	GMGC10.203_163_668.CBH
	GMGC10.203_168_777.BSH
	GMGC10.203_246_311.BSH
	GMGC10.203_246_356.BSH
	GMGC10.203_260_177.CBH
	GMGC10.203_270_211.CBH
	GMGC10.203_285_278.CBH
	GMGC10.203_301_930.CBH
	GMGC10.203_311_475.BSH
	GMGC10.203_323_520.BSH
	GMGC10.203_326_832.CBH
	GMGC10.203_331_934.BSH
	GMGC10.203_361_385.CBH
	GMGC10.203_406_544.BSH
	GMGC10.203_407_210.BSH
	GMGC10.203_418_409.BSH
	GMGC10.203_419_145.BSH
	GMGC10.203_421_306.CBH
	GMGC10.203_424_107.CBH
	GMGC10.203_450_865.CBH
	GMGC10.203_462_369.BSH
	GMGC10.203_464_345.CBH
	GMGC10.203_468_651.CBH
[truncated: 7,701 more rows]
