# Supplementary material for: Systematic identification of secondary bile acid production genes in global microbiome
Source: mSystems. 2024 Dec 17;10(1):e00817-24. doi: 10.1128/msystems.00817-24 (PMC11748489; doi:10.1128/msystems.00817-24)
Supplement: Table S7 — Average copy number of secondary bile acid production species. [file msystems.00817-24-s0008.xlsx]

## Sheet: Sheet1
Supplementary Table 7. Average copy number of secondary bile acid production species.
BSH			7αHSDH			12αHSDH
Taxonomy ID	NCBI taxonomy	Average copy number	Taxonomy ID	NCBI taxonomy	Average copy number	Taxonomy ID	NCBI taxonomy	Average copy number
669	d__Bacteria;p__Proteobacteria;c__Gammaproteobacteria;o__Vibrionales;f__Vibrionaceae;g__Vibrio;s__Vibrio harveyi	1	235	d__Bacteria;p__Proteobacteria;c__Alphaproteobacteria;o__Hyphomicrobiales;f__Brucellaceae;g__Brucella;s__Brucella abortus	1	853	d__Bacteria;p__Firmicutes;c__Clostridia;o__Eubacteriales;f__Oscillospiraceae;g__Faecalibacterium;s__Faecalibacterium prausnitzii	1
680	d__Bacteria;p__Proteobacteria;c__Gammaproteobacteria;o__Vibrionales;f__Vibrionaceae;g__Vibrio;s__Vibrio campbellii	1	236	d__Bacteria;p__Proteobacteria;c__Alphaproteobacteria;o__Hyphomicrobiales;f__Brucellaceae;g__Brucella;s__Brucella ovis	1	916	d__Bacteria;p__Proteobacteria;c__Betaproteobacteria;o__Nitrosomonadales;f__Nitrosomonadaceae;g__Nitrosomonas;s__Nitrosomonas eutropha	1
853	d__Bacteria;p__Firmicutes;c__Clostridia;o__Eubacteriales;f__Oscillospiraceae;g__Faecalibacterium;s__Faecalibacterium prausnitzii	1	293	d__Bacteria;p__Proteobacteria;c__Alphaproteobacteria;o__Caulobacterales;f__Caulobacteraceae;g__Brevundimonas;s__Brevundimonas diminuta	1	1280	d__Bacteria;p__Firmicutes;c__Bacilli;o__Bacillales;f__Staphylococcaceae;g__Staphylococcus;s__Staphylococcus aureus	1
1335	d__Bacteria;p__Firmicutes;c__Bacilli;o__Lactobacillales;f__Streptococcaceae;g__Streptococcus;s__Streptococcus equinus	1	316	d__Bacteria;p__Proteobacteria;c__Gammaproteobacteria;o__Pseudomonadales;f__Pseudomonadaceae;g__Stutzerimonas;s__Stutzerimonas stutzeri	1	1374	d__Bacteria;p__Firmicutes;c__Bacilli;o__Bacillales;f__Planococcaceae;g__Planococcus;s__Planococcus kocurii	1
1351	d__Bacteria;p__Firmicutes;c__Bacilli;o__Lactobacillales;f__Enterococcaceae;g__Enterococcus;s__Enterococcus faecalis	1.09459	380	d__Bacteria;p__Proteobacteria;c__Alphaproteobacteria;o__Hyphomicrobiales;f__Rhizobiaceae;g__Sinorhizobium;s__Sinorhizobium fredii	1	1401	d__Bacteria;p__Firmicutes;c__Bacilli;o__Bacillales;f__Paenibacillaceae;g__Paenibacillus;s__Paenibacillus lautus	1
1352	d__Bacteria;p__Firmicutes;c__Bacilli;o__Lactobacillales;f__Enterococcaceae;g__Enterococcus;s__Enterococcus faecium	1.95219	381	d__Bacteria;p__Proteobacteria;c__Alphaproteobacteria;o__Hyphomicrobiales;f__Phyllobacteriaceae;g__Mesorhizobium;s__Mesorhizobium loti	1	1407	d__Bacteria;p__Firmicutes;c__Bacilli;o__Bacillales;f__Bacillaceae;g__Peribacillus;s__Peribacillus psychrosaccharolyticus	2
1353	d__Bacteria;p__Firmicutes;c__Bacilli;o__Lactobacillales;f__Enterococcaceae;g__Enterococcus;s__Enterococcus gallinarum	1	384	d__Bacteria;p__Proteobacteria;c__Alphaproteobacteria;o__Hyphomicrobiales;f__Rhizobiaceae;g__Rhizobium;s__Rhizobium leguminosarum	1	1421	d__Bacteria;p__Firmicutes;c__Bacilli;o__Bacillales;f__Bacillaceae;g__Lysinibacillus;s__Lysinibacillus sphaericus	1
1354	d__Bacteria;p__Firmicutes;c__Bacilli;o__Lactobacillales;f__Enterococcaceae;g__Enterococcus;s__Enterococcus hirae	2.05556	470	d__Bacteria;p__Proteobacteria;c__Gammaproteobacteria;o__Moraxellales;f__Moraxellaceae;g__Acinetobacter;s__Acinetobacter baumannii	1.2	1455	d__Bacteria;p__Firmicutes;c__Bacilli;o__Bacillales;f__Bacillaceae;g__Bacillus;s__Bacillus badius	1
1363	d__Bacteria;p__Firmicutes;c__Bacilli;o__Lactobacillales;f__Streptococcaceae;g__Lactococcus;s__Lactococcus garvieae	1	553	d__Bacteria;p__Proteobacteria;c__Gammaproteobacteria;o__Enterobacterales;f__Erwiniaceae;g__Pantoea;s__Pantoea ananatis	1	1467	d__Bacteria;p__Firmicutes;c__Bacilli;o__Bacillales;f__Bacillaceae;g__Lederbergia;s__Lederbergia lenta	1
1374	d__Bacteria;p__Firmicutes;c__Bacilli;o__Bacillales;f__Planococcaceae;g__Planococcus;s__Planococcus kocurii	1	562	d__Bacteria;p__Proteobacteria;c__Gammaproteobacteria;o__Enterobacterales;f__Enterobacteriaceae;g__Escherichia;s__Escherichia coli	1	1476	d__Bacteria;p__Firmicutes;c__Bacilli;o__Bacillales;f__Planococcaceae;g__Sporosarcina;s__Sporosarcina psychrophila	1
1502	d__Bacteria;p__Firmicutes;c__Clostridia;o__Eubacteriales;f__Clostridiaceae;g__Clostridium;s__Clostridium perfringens	1	621	d__Bacteria;p__Proteobacteria;c__Gammaproteobacteria;o__Enterobacterales;f__Enterobacteriaceae;g__Shigella;s__Shigella boydii	1	1482	d__Bacteria;p__Firmicutes;c__Bacilli;o__Bacillales;f__Bacillaceae;g__Virgibacillus;s__Virgibacillus halodenitrificans	1
1522	d__Bacteria;p__Firmicutes;c__Erysipelotrichia;o__Erysipelotrichales;f__Coprobacillaceae;g__Thomasclavelia;s__[Clostridium] innocuum	1	622	d__Bacteria;p__Proteobacteria;c__Gammaproteobacteria;o__Enterobacterales;f__Enterobacteriaceae;g__Shigella;s__Shigella dysenteriae	1	1504	d__Bacteria;p__Firmicutes;c__Clostridia;o__Eubacteriales;f__Clostridiaceae;g__Clostridium;s__Clostridium septicum	1
1547	d__Bacteria;p__Firmicutes;c__Erysipelotrichia;o__Erysipelotrichales;f__Coprobacillaceae;g__Thomasclavelia;s__Thomasclavelia ramosa	1	623	d__Bacteria;p__Proteobacteria;c__Gammaproteobacteria;o__Enterobacterales;f__Enterobacteriaceae;g__Shigella;s__Shigella flexneri	1	1547	d__Bacteria;p__Firmicutes;c__Erysipelotrichia;o__Erysipelotrichales;f__Coprobacillaceae;g__Thomasclavelia;s__Thomasclavelia ramosa	1
1579	d__Bacteria;p__Firmicutes;c__Bacilli;o__Lactobacillales;f__Lactobacillaceae;g__Lactobacillus;s__Lactobacillus acidophilus	2	624	d__Bacteria;p__Proteobacteria;c__Gammaproteobacteria;o__Enterobacterales;f__Enterobacteriaceae;g__Shigella;s__Shigella sonnei	1	1571	d__Bacteria;p__Firmicutes;c__Bacilli;o__Bacillales;f__Planococcaceae;g__Sporosarcina;s__Sporosarcina ureae	1.25
1584	d__Bacteria;p__Firmicutes;c__Bacilli;o__Lactobacillales;f__Lactobacillaceae;g__Lactobacillus;s__Lactobacillus delbrueckii	1	673	d__Bacteria;p__Proteobacteria;c__Gammaproteobacteria;o__Vibrionales;f__Vibrionaceae;g__Grimontia;s__Grimontia hollisae	1	1580	d__Bacteria;p__Firmicutes;c__Bacilli;o__Lactobacillales;f__Lactobacillaceae;g__Levilactobacillus;s__Levilactobacillus brevis	1
1590	d__Bacteria;p__Firmicutes;c__Bacilli;o__Lactobacillales;f__Lactobacillaceae;g__Lactiplantibacillus;s__Lactiplantibacillus plantarum	1	703	d__Bacteria;p__Proteobacteria;c__Gammaproteobacteria;o__Enterobacterales;f__Enterobacteriaceae;g__Plesiomonas;s__Plesiomonas shigelloides	1	1650	d__Bacteria;p__Firmicutes;c__Bacilli;o__Bacillales;f__Planococcaceae;g__Kurthia;s__Kurthia zopfii	1
1596	d__Bacteria;p__Firmicutes;c__Bacilli;o__Lactobacillales;f__Lactobacillaceae;g__Lactobacillus;s__Lactobacillus gasseri	1.33333	817	d__Bacteria;p__Bacteroidetes;c__Bacteroidia;o__Bacteroidales;f__Bacteroidaceae;g__Bacteroides;s__Bacteroides fragilis	1	1736	d__Bacteria;p__Firmicutes;c__Clostridia;o__Eubacteriales;f__Eubacteriaceae;g__Eubacterium;s__Eubacterium limosum	1
1598	d__Bacteria;p__Firmicutes;c__Bacilli;o__Lactobacillales;f__Lactobacillaceae;g__Limosilactobacillus;s__Limosilactobacillus reuteri	1	818	d__Bacteria;p__Bacteroidetes;c__Bacteroidia;o__Bacteroidales;f__Bacteroidaceae;g__Bacteroides;s__Bacteroides thetaiotaomicron	1	1829	d__Bacteria;p__Actinobacteria;c__Actinomycetes;o__Corynebacteriales;f__Nocardiaceae;g__Rhodococcus;s__Rhodococcus rhodochrous	1
1604	d__Bacteria;p__Firmicutes;c__Bacilli;o__Lactobacillales;f__Lactobacillaceae;g__Lactobacillus;s__Lactobacillus amylovorus	1.5	850	d__Bacteria;p__Fusobacteria;c__Fusobacteriia;o__Fusobacteriales;f__Fusobacteriaceae;g__Fusobacterium;s__Fusobacterium mortiferum	1	1830	d__Bacteria;p__Actinobacteria;c__Actinomycetes;o__Corynebacteriales;f__Nocardiaceae;g__Rhodococcus;s__Rhodococcus ruber	1
1605	d__Bacteria;p__Firmicutes;c__Bacilli;o__Lactobacillales;f__Lactobacillaceae;g__Ligilactobacillus;s__Ligilactobacillus animalis	1	856	d__Bacteria;p__Fusobacteria;c__Fusobacteriia;o__Fusobacteriales;f__Fusobacteriaceae;g__Fusobacterium;s__Fusobacterium varium	1	1833	d__Bacteria;p__Actinobacteria;c__Actinomycetes;o__Corynebacteriales;f__Nocardiaceae;g__Rhodococcus;s__Rhodococcus erythropolis	1
1622	d__Bacteria;p__Firmicutes;c__Bacilli;o__Lactobacillales;f__Lactobacillaceae;g__Ligilactobacillus;s__Ligilactobacillus murinus	1	861	d__Bacteria;p__Fusobacteria;c__Fusobacteriia;o__Fusobacteriales;f__Fusobacteriaceae;g__Fusobacterium;s__Fusobacterium ulcerans	1	1912	d__Bacteria;p__Actinobacteria;c__Actinomycetes;o__Streptomycetales;f__Streptomycetaceae;g__Streptomyces;s__Streptomyces hygroscopicus	1
1623	d__Bacteria;p__Firmicutes;c__Bacilli;o__Lactobacillales;f__Lactobacillaceae;g__Ligilactobacillus;s__Ligilactobacillus ruminis	1	916	d__Bacteria;p__Proteobacteria;c__Betaproteobacteria;o__Nitrosomonadales;f__Nitrosomonadaceae;g__Nitrosomonas;s__Nitrosomonas eutropha	1	2173	d__Archaea;p__Euryarchaeota;c__Methanobacteria;o__Methanobacteriales;f__Methanobacteriaceae;g__Methanobrevibacter;s__Methanobrevibacter smithii	1
1624	d__Bacteria;p__Firmicutes;c__Bacilli;o__Lactobacillales;f__Lactobacillaceae;g__Ligilactobacillus;s__Ligilactobacillus salivarius	1.38462	1063	d__Bacteria;p__Proteobacteria;c__Alphaproteobacteria;o__Rhodobacterales;f__Paracoccaceae;g__Cereibacter;s__Cereibacter sphaeroides	1	2317	d__Archaea;p__Euryarchaeota;c__Methanobacteria;o__Methanobacteriales;f__Methanobacteriaceae;g__Methanosphaera;s__Methanosphaera stadtmanae	1
1633	d__Bacteria;p__Firmicutes;c__Bacilli;o__Lactobacillales;f__Lactobacillaceae;g__Limosilactobacillus;s__Limosilactobacillus vaginalis	1	1126	d__Bacteria;p__Cyanobacteria;c__Cyanophyceae;o__Chroococcales;f__Microcystaceae;g__Microcystis;s__Microcystis aeruginosa	1	13690	d__Bacteria;p__Proteobacteria;c__Alphaproteobacteria;o__Sphingomonadales;f__Sphingomonadaceae;g__Sphingobium;s__Sphingobium yanoikuyae	1
1638	d__Bacteria;p__Firmicutes;c__Bacilli;o__Bacillales;f__Listeriaceae;g__Listeria;s__Listeria ivanovii	1	1490	d__Bacteria;p__Firmicutes;c__Clostridia;o__Eubacteriales;f__Clostridiaceae;g__Paraclostridium;s__Paraclostridium bifermentans	1	28031	d__Bacteria;p__Firmicutes;c__Bacilli;o__Bacillales;f__Bacillaceae;g__Lysinibacillus;s__Lysinibacillus fusiformis	1
1639	d__Bacteria;p__Firmicutes;c__Bacilli;o__Bacillales;f__Listeriaceae;g__Listeria;s__Listeria monocytogenes	1	1529	d__Bacteria;p__Firmicutes;c__Clostridia;o__Eubacteriales;f__Clostridiaceae;g__Clostridium;s__Clostridium cadaveris	1	28077	d__Bacteria;p__Proteobacteria;c__Alphaproteobacteria;o__Rhodospirillales;f__Azospirillaceae;g__Nitrospirillum;s__Nitrospirillum amazonense	1
1640	d__Bacteria;p__Firmicutes;c__Bacilli;o__Bacillales;f__Listeriaceae;g__Listeria;s__Listeria seeligeri	1	1683	d__Bacteria;p__Actinobacteria;c__Actinomycetes;o__Bifidobacteriales;f__Bifidobacteriaceae;g__Bifidobacterium;s__Bifidobacterium angulatum	1	28894	d__Bacteria;p__Actinobacteria;c__Actinomycetes;o__Streptomycetales;f__Streptomycetaceae;g__Streptomyces;s__Streptomyces nitrosporeus	1
1680	d__Bacteria;p__Actinobacteria;c__Actinomycetes;o__Bifidobacteriales;f__Bifidobacteriaceae;g__Bifidobacterium;s__Bifidobacterium adolescentis	1	1993	d__Bacteria;p__Actinobacteria;c__Actinomycetes;o__Streptosporangiales;f__Thermomonosporaceae;g__Actinomadura;s__Actinomadura madurae	1	29347	d__Bacteria;p__Firmicutes;c__Clostridia;o__Eubacteriales;f__Lachnospiraceae;g__Lachnoclostridium;s__[Clostridium] scindens	1
1681	d__Bacteria;p__Actinobacteria;c__Actinomycetes;o__Bifidobacteriales;f__Bifidobacteriaceae;g__Bifidobacterium;s__Bifidobacterium bifidum	1	28104	d__Bacteria;p__Proteobacteria;c__Alphaproteobacteria;o__Hyphomicrobiales;f__Phyllobacteriaceae;g__Mesorhizobium;s__Mesorhizobium huakuii	1	29378	d__Bacteria;p__Firmicutes;c__Bacilli;o__Bacillales;f__Staphylococcaceae;g__Staphylococcus;s__Staphylococcus arlettae	1
1685	d__Bacteria;p__Actinobacteria;c__Actinomycetes;o__Bifidobacteriales;f__Bifidobacteriaceae;g__Bifidobacterium;s__Bifidobacterium breve	1	28116	d__Bacteria;p__Bacteroidetes;c__Bacteroidia;o__Bacteroidales;f__Bacteroidaceae;g__Bacteroides;s__Bacteroides ovatus	1	33008	d__Bacteria;p__Actinobacteria;c__Actinomycetes;o__Corynebacteriales;f__Nocardiaceae;g__Rhodococcus;s__Rhodococcus globerulus	1
1686	d__Bacteria;p__Actinobacteria;c__Actinomycetes;o__Bifidobacteriales;f__Bifidobacteriaceae;g__Bifidobacterium;s__Bifidobacterium catenulatum	1	28251	d__Bacteria;p__Bacteroidetes;c__Flavobacteriia;o__Flavobacteriales;f__Weeksellaceae;g__Ornithobacterium;s__Ornithobacterium rhinotracheale	1	33043	d__Bacteria;p__Firmicutes;c__Clostridia;o__Eubacteriales;f__Lachnospiraceae;g__Coprococcus;s__Coprococcus eutactus	1
1689	d__Bacteria;p__Actinobacteria;c__Actinomycetes;o__Bifidobacteriales;f__Bifidobacteriaceae;g__Bifidobacterium;s__Bifidobacterium dentium	1	29347	d__Bacteria;p__Firmicutes;c__Clostridia;o__Eubacteriales;f__Lachnospiraceae;g__Lachnoclostridium;s__[Clostridium] scindens	1	35787	d__Bacteria;p__Firmicutes;c__Bacilli;o__Lactobacillales;f__Lactobacillaceae;g__Limosilactobacillus;s__Limosilactobacillus pontis	1
1736	d__Bacteria;p__Firmicutes;c__Clostridia;o__Eubacteriales;f__Eubacteriaceae;g__Eubacterium;s__Eubacterium limosum	1	29360	d__Bacteria;p__Firmicutes;c__Clostridia;o__Eubacteriales;f__Cellulosilyticaceae;g__Cellulosilyticum;s__Cellulosilyticum lentocellum	1	37330	d__Bacteria;p__Actinobacteria;c__Actinomycetes;o__Corynebacteriales;f__Nocardiaceae;g__Nocardia;s__Nocardia nova	1
1829	d__Bacteria;p__Actinobacteria;c__Actinomycetes;o__Corynebacteriales;f__Nocardiaceae;g__Rhodococcus;s__Rhodococcus rhodochrous	1	29449	d__Bacteria;p__Proteobacteria;c__Alphaproteobacteria;o__Hyphomicrobiales;f__Rhizobiaceae;g__Rhizobium;s__Rhizobium etli	1	37919	d__Bacteria;p__Actinobacteria;c__Actinomycetes;o__Corynebacteriales;f__Nocardiaceae;g__Rhodococcus;s__Rhodococcus opacus	1
1830	d__Bacteria;p__Actinobacteria;c__Actinomycetes;o__Corynebacteriales;f__Nocardiaceae;g__Rhodococcus;s__Rhodococcus ruber	1	29459	d__Bacteria;p__Proteobacteria;c__Alphaproteobacteria;o__Hyphomicrobiales;f__Brucellaceae;g__Brucella;s__Brucella melitensis	1	37930	d__Bacteria;p__Actinobacteria;c__Actinomycetes;o__Micrococcales;f__Micrococcaceae;g__Glutamicibacter;s__Glutamicibacter protophormiae	1
2173	d__Archaea;p__Euryarchaeota;c__Methanobacteria;o__Methanobacteriales;f__Methanobacteriaceae;g__Methanobrevibacter;s__Methanobrevibacter smithii	1	29461	d__Bacteria;p__Proteobacteria;c__Alphaproteobacteria;o__Hyphomicrobiales;f__Brucellaceae;g__Brucella;s__Brucella suis	1	38310	d__Bacteria;p__Actinobacteria;c__Actinomycetes;o__Corynebacteriales;f__Nocardiaceae;g__Rhodococcus;s__Rhodococcus coprophilus	1
2317	d__Archaea;p__Euryarchaeota;c__Methanobacteria;o__Methanobacteriales;f__Methanobacteriaceae;g__Methanosphaera;s__Methanosphaera stadtmanae	1	36855	d__Bacteria;p__Proteobacteria;c__Alphaproteobacteria;o__Hyphomicrobiales;f__Brucellaceae;g__Brucella;s__Brucella canis	1	38875	d__Bacteria;p__Firmicutes;c__Bacilli;o__Bacillales;f__Bacillaceae;g__Heyndrickxia;s__Heyndrickxia oleronia	1
2751	d__Bacteria;p__Firmicutes;c__Bacilli;o__Lactobacillales;f__Carnobacteriaceae;g__Carnobacterium;s__Carnobacterium maltaromaticum	1	39645	d__Bacteria;p__Proteobacteria;c__Alphaproteobacteria;o__Hyphomicrobiales;f__Phyllobacteriaceae;g__Mesorhizobium;s__Mesorhizobium ciceri	1	42858	d__Bacteria;p__Firmicutes;c__Bacilli;o__Bacillales;f__Staphylococcaceae;g__Mammaliicoccus;s__Mammaliicoccus lentus	1
28025	d__Bacteria;p__Actinobacteria;c__Actinomycetes;o__Bifidobacteriales;f__Bifidobacteriaceae;g__Bifidobacterium;s__Bifidobacterium animalis	1	40214	d__Bacteria;p__Proteobacteria;c__Gammaproteobacteria;o__Moraxellales;f__Moraxellaceae;g__Acinetobacter;s__Acinetobacter johnsonii	1	43767	d__Bacteria;p__Actinobacteria;c__Actinomycetes;o__Corynebacteriales;f__Nocardiaceae;g__Prescottella;s__Prescottella equi	2
28026	d__Bacteria;p__Actinobacteria;c__Actinomycetes;o__Bifidobacteriales;f__Bifidobacteriaceae;g__Bifidobacterium;s__Bifidobacterium pseudocatenulatum	1	40216	d__Bacteria;p__Proteobacteria;c__Gammaproteobacteria;o__Moraxellales;f__Moraxellaceae;g__Acinetobacter;s__Acinetobacter radioresistens	1	46429	d__Bacteria;p__Proteobacteria;c__Alphaproteobacteria;o__Sphingomonadales;f__Sphingomonadaceae;g__Sphingobium;s__Sphingobium chlorophenolicum	1
29347	d__Bacteria;p__Firmicutes;c__Clostridia;o__Eubacteriales;f__Lachnospiraceae;g__Lachnoclostridium;s__[Clostridium] scindens	1	43057	d__Bacteria;p__Proteobacteria;c__Alphaproteobacteria;o__Rhodobacterales;f__Paracoccaceae;g__Cereibacter;s__Cereibacter azotoformans	1	46867	d__Bacteria;p__Firmicutes;c__Clostridia;o__Eubacteriales;f__Clostridiaceae;g__Clostridium;s__Clostridium chauvoei	1
33035	d__Bacteria;p__Firmicutes;c__Clostridia;o__Eubacteriales;f__Lachnospiraceae;g__Blautia;s__Blautia producta	1	45610	d__Bacteria;p__Proteobacteria;c__Gammaproteobacteria;o__Moraxellales;f__Moraxellaceae;g__Psychrobacter;s__Psychrobacter urativorans	1	48935	d__Bacteria;p__Proteobacteria;c__Alphaproteobacteria;o__Sphingomonadales;f__Sphingomonadaceae;g__Novosphingobium;s__Novosphingobium aromaticivorans	1
33038	d__Bacteria;p__Firmicutes;c__Clostridia;o__Eubacteriales;f__Lachnospiraceae;g__Mediterraneibacter;s__[Ruminococcus] gnavus	1	47678	d__Bacteria;p__Bacteroidetes;c__Bacteroidia;o__Bacteroidales;f__Bacteroidaceae;g__Bacteroides;s__Bacteroides caccae	1	53362	d__Bacteria;p__Actinobacteria;c__Actinomycetes;o__Micromonosporales;f__Micromonosporaceae;g__Dactylosporangium;s__Dactylosporangium vinaceum	1
33043	d__Bacteria;p__Firmicutes;c__Clostridia;o__Eubacteriales;f__Lachnospiraceae;g__Coprococcus;s__Coprococcus eutactus	1	48935	d__Bacteria;p__Proteobacteria;c__Alphaproteobacteria;o__Sphingomonadales;f__Sphingomonadaceae;g__Novosphingobium;s__Novosphingobium aromaticivorans	1	53374	d__Bacteria;p__Actinobacteria;c__Actinomycetes;o__Corynebacteriales;f__Corynebacteriaceae;g__Corynebacterium;s__Corynebacterium coyleae	1
33945	d__Bacteria;p__Firmicutes;c__Bacilli;o__Lactobacillales;f__Enterococcaceae;g__Enterococcus;s__Enterococcus avium	2	51161	d__Bacteria;p__Proteobacteria;c__Gammaproteobacteria;o__Pasteurellales;f__Pasteurellaceae;g__Actinobacillus;s__Actinobacillus delphinicola	1	56448	d__Bacteria;p__Proteobacteria;c__Gammaproteobacteria;o__Xanthomonadales;f__Xanthomonadaceae;g__Xanthomonas;s__Xanthomonas arboricola	1
33959	d__Bacteria;p__Firmicutes;c__Bacilli;o__Lactobacillales;f__Lactobacillaceae;g__Lactobacillus;s__Lactobacillus johnsonii	1.6	56730	d__Bacteria;p__Proteobacteria;c__Alphaproteobacteria;o__Hyphomicrobiales;f__Rhizobiaceae;g__Rhizobium;s__Rhizobium gallicum	1	74426	d__Bacteria;p__Actinobacteria;c__Coriobacteriia;o__Coriobacteriales;f__Coriobacteriaceae;g__Collinsella;s__Collinsella aerofaciens	1
33987	d__Bacteria;p__Firmicutes;c__Bacilli;o__Bacillales;f__;g__Exiguobacterium;s__Exiguobacterium aurantiacum	1	57497	d__Bacteria;p__Deinococcota;c__Deinococci;o__Deinococcales;f__Deinococcaceae;g__Deinococcus;s__Deinococcus radiopugnans	1	76853	d__Bacteria;p__Firmicutes;c__Bacilli;o__Bacillales;f__Planococcaceae;g__Solibacillus;s__Solibacillus silvestris	1
37734	d__Bacteria;p__Firmicutes;c__Bacilli;o__Lactobacillales;f__Enterococcaceae;g__Enterococcus;s__Enterococcus casseliflavus	1.1	71433	d__Bacteria;p__Proteobacteria;c__Alphaproteobacteria;o__Hyphomicrobiales;f__Phyllobacteriaceae;g__Mesorhizobium;s__Mesorhizobium amorphae	1	76947	d__Bacteria;p__Proteobacteria;c__Alphaproteobacteria;o__Sphingomonadales;f__Sphingomonadaceae;g__Sphingobium;s__Sphingobium herbicidovorans	1
38310	d__Bacteria;p__Actinobacteria;c__Actinomycetes;o__Corynebacteriales;f__Nocardiaceae;g__Rhodococcus;s__Rhodococcus coprophilus	1	74829	d__Bacteria;p__Proteobacteria;c__Gammaproteobacteria;o__Pseudomonadales;f__Pseudomonadaceae;g__Stutzerimonas;s__Stutzerimonas balearica	1	79263	d__Bacteria;p__Firmicutes;c__Bacilli;o__Bacillales;f__Paenibacillaceae;g__Paenibacillus;s__Paenibacillus chitinolyticus	1
39485	d__Bacteria;p__Firmicutes;c__Clostridia;o__Eubacteriales;f__Lachnospiraceae;g__Lachnospira;s__Lachnospira eligens	2	83617	d__Bacteria;p__Proteobacteria;c__Gammaproteobacteria;o__Xanthomonadales;f__Xanthomonadaceae;g__Stenotrophomonas;s__Stenotrophomonas nitritireducens	1	80842	d__Bacteria;p__Proteobacteria;c__Betaproteobacteria;o__Burkholderiales;f__Oxalobacteraceae;g__Herbaspirillum;s__Herbaspirillum rubrisubalbicans	1
39488	d__Bacteria;p__Firmicutes;c__Clostridia;o__Eubacteriales;f__Lachnospiraceae;g__Anaerobutyricum;s__Anaerobutyricum hallii	2	89152	d__Bacteria;p__Firmicutes;c__Clostridia;o__Eubacteriales;f__Peptostreptococcaceae;g__Peptacetobacter;s__Peptacetobacter hiranonis	1	84112	d__Bacteria;p__Actinobacteria;c__Coriobacteriia;o__Eggerthellales;f__Eggerthellaceae;g__Eggerthella;s__Eggerthella lenta	1
44008	d__Bacteria;p__Firmicutes;c__Bacilli;o__Lactobacillales;f__Enterococcaceae;g__Enterococcus;s__Enterococcus cecorum	2	89153	d__Bacteria;p__Firmicutes;c__Clostridia;o__Eubacteriales;f__Lachnospiraceae;g__Lachnoclostridium;s__[Clostridium] hylemonae	1	89152	d__Bacteria;p__Firmicutes;c__Clostridia;o__Eubacteriales;f__Peptostreptococcaceae;g__Peptacetobacter;s__Peptacetobacter hiranonis	1
47493	d__Bacteria;p__Firmicutes;c__Bacilli;o__Lactobacillales;f__Lactobacillaceae;g__Limosilactobacillus;s__Limosilactobacillus panis	1	101385	d__Bacteria;p__Bacteroidetes;c__Flavobacteriia;o__Flavobacteriales;f__Flavobacteriaceae;g__Aequorivita;s__Aequorivita sublithincola	1	89153	d__Bacteria;p__Firmicutes;c__Clostridia;o__Eubacteriales;f__Lachnospiraceae;g__Lachnoclostridium;s__[Clostridium] hylemonae	1
47770	d__Bacteria;p__Firmicutes;c__Bacilli;o__Lactobacillales;f__Lactobacillaceae;g__Lactobacillus;s__Lactobacillus crispatus	1	102116	d__Bacteria;p__Cyanobacteria;c__Cyanophyceae;o__Pleurocapsales;f__Dermocarpellaceae;g__Stanieria;s__Stanieria cyanosphaera	1	95486	d__Bacteria;p__Proteobacteria;c__Betaproteobacteria;o__Burkholderiales;f__Burkholderiaceae;g__Burkholderia;s__Burkholderia cenocepacia	1
53345	d__Bacteria;p__Firmicutes;c__Bacilli;o__Lactobacillales;f__Enterococcaceae;g__Enterococcus;s__Enterococcus durans	1.4	105841	d__Bacteria;p__Firmicutes;c__Clostridia;o__Eubacteriales;f__Lachnospiraceae;g__Anaerostipes;s__Anaerostipes caccae	1	99653	d__Bacteria;p__Actinobacteria;c__Actinomycetes;o__Corynebacteriales;f__Nocardiaceae;g__Rhodococcus;s__Rhodococcus koreensis	1
53346	d__Bacteria;p__Firmicutes;c__Bacilli;o__Lactobacillales;f__Enterococcaceae;g__Enterococcus;s__Enterococcus mundtii	1	108981	d__Bacteria;p__Proteobacteria;c__Gammaproteobacteria;o__Moraxellales;f__Moraxellaceae;g__Acinetobacter;s__Acinetobacter schindleri	1	103816	d__Bacteria;p__Actinobacteria;c__Actinomycetes;o__Corynebacteriales;f__Nocardiaceae;g__Rhodococcus;s__Rhodococcus pyridinivorans	1
53442	d__Bacteria;p__Firmicutes;c__Clostridia;o__Eubacteriales;f__Eubacteriaceae;g__Eubacterium;s__Eubacterium callanderi	2	120576	d__Bacteria;p__Proteobacteria;c__Alphaproteobacteria;o__Hyphomicrobiales;f__Brucellaceae;g__Brucella;s__Brucella pinnipedialis	1	119206	d__Bacteria;p__Firmicutes;c__Bacilli;o__Lactobacillales;f__Aerococcaceae;g__Aerococcus;s__Aerococcus sanguinicola	1
82380	d__Bacteria;p__Actinobacteria;c__Actinomycetes;o__Micrococcales;f__Microbacteriaceae;g__Microbacterium;s__Microbacterium oxydans	1	120577	d__Bacteria;p__Proteobacteria;c__Alphaproteobacteria;o__Hyphomicrobiales;f__Brucellaceae;g__Brucella;s__Brucella ceti	1	132919	d__Bacteria;p__Actinobacteria;c__Actinomycetes;o__Corynebacteriales;f__Nocardiaceae;g__Rhodococcus;s__Rhodococcus jostii	1
83816	d__Archaea;p__Euryarchaeota;c__Methanobacteria;o__Methanobacteriales;f__Methanobacteriaceae;g__Methanobrevibacter;s__Methanobrevibacter ruminantium	1	128780	d__Bacteria;p__Proteobacteria;c__Gammaproteobacteria;o__Xanthomonadales;f__Xanthomonadaceae;g__Stenotrophomonas;s__Stenotrophomonas acidaminiphila	1	139021	d__Bacteria;p__Actinobacteria;c__Actinomycetes;o__Corynebacteriales;f__Dietziaceae;g__Dietzia;s__Dietzia psychralcaliphila	1
88431	d__Bacteria;p__Firmicutes;c__Clostridia;o__Eubacteriales;f__Lachnospiraceae;g__Dorea;s__Dorea longicatena	2	128785	d__Bacteria;p__Proteobacteria;c__Gammaproteobacteria;o__Xanthomonadales;f__Xanthomonadaceae;g__Pseudoxanthomonas;s__Pseudoxanthomonas mexicana	1	147206	d__Bacteria;p__Actinobacteria;c__Coriobacteriia;o__Coriobacteriales;f__Coriobacteriaceae;g__Collinsella;s__Collinsella stercoris	1
89152	d__Bacteria;p__Firmicutes;c__Clostridia;o__Eubacteriales;f__Peptostreptococcaceae;g__Peptacetobacter;s__Peptacetobacter hiranonis	1	132604	d__Bacteria;p__Cyanobacteria;c__Cyanophyceae;o__Oscillatoriales;f__Microcoleaceae;g__Planktothrix;s__Planktothrix pseudagardhii	1	155892	d__Bacteria;p__Proteobacteria;c__Alphaproteobacteria;o__Caulobacterales;f__Caulobacteraceae;g__Caulobacter;s__Caulobacter vibrioides	1
97478	d__Bacteria;p__Firmicutes;c__Bacilli;o__Lactobacillales;f__Lactobacillaceae;g__Limosilactobacillus;s__Limosilactobacillus mucosae	1	155892	d__Bacteria;p__Proteobacteria;c__Alphaproteobacteria;o__Caulobacterales;f__Caulobacteraceae;g__Caulobacter;s__Caulobacter vibrioides	1	160791	d__Bacteria;p__Proteobacteria;c__Alphaproteobacteria;o__Sphingomonadales;f__Sphingomonadaceae;g__Rhizorhabdus;s__Rhizorhabdus wittichii	1
102684	d__Bacteria;p__Firmicutes;c__Bacilli;o__Lactobacillales;f__Streptococcaceae;g__Streptococcus;s__Streptococcus infantarius	1	164608	d__Bacteria;p__Proteobacteria;c__Alphaproteobacteria;o__Sphingomonadales;f__Sphingomonadaceae;g__Novosphingobium;s__Novosphingobium sp. KA1	1	163877	d__Bacteria;p__Firmicutes;c__Bacilli;o__Bacillales;f__Bacillaceae;g__Virgibacillus;s__Virgibacillus necropolis	1
103816	d__Bacteria;p__Actinobacteria;c__Actinomycetes;o__Corynebacteriales;f__Nocardiaceae;g__Rhodococcus;s__Rhodococcus pyridinivorans	1	166935	d__Bacteria;p__Proteobacteria;c__Gammaproteobacteria;o__Alteromonadales;f__Pseudoalteromonadaceae;g__Pseudoalteromonas;s__Pseudoalteromonas translucida	1	169176	d__Bacteria;p__Proteobacteria;c__Alphaproteobacteria;o__Hyphomicrobiales;f__Hyphomicrobiaceae;g__Caenibius;s__Caenibius tardaugens	1
104955	d__Bacteria;p__Firmicutes;c__Bacilli;o__Lactobacillales;f__Lactobacillaceae;g__Limosilactobacillus;s__Limosilactobacillus frumenti	1	188913	d__Bacteria;p__Fusobacteria;c__Fusobacteriia;o__Fusobacteriales;f__Fusobacteriaceae;g__Cetobacterium;s__Cetobacterium somerae	1	189426	d__Bacteria;p__Firmicutes;c__Bacilli;o__Bacillales;f__Paenibacillaceae;g__Paenibacillus;s__Paenibacillus odorifer	1
139021	d__Bacteria;p__Actinobacteria;c__Actinomycetes;o__Corynebacteriales;f__Dietziaceae;g__Dietzia;s__Dietzia psychralcaliphila	1	194963	d__Bacteria;p__Proteobacteria;c__Alphaproteobacteria;o__Hyphomicrobiales;f__Rhizobiaceae;g__Sinorhizobium;s__Sinorhizobium americanum	1	191292	d__Bacteria;p__Actinobacteria;c__Actinomycetes;o__Corynebacteriales;f__Nocardiaceae;g__Rhodococcus;s__Rhodococcus aetherivorans	1
147709	d__Bacteria;p__Firmicutes;c__Bacilli;o__Lactobacillales;f__Carnobacteriaceae;g__Carnobacterium;s__Carnobacterium inhibens	1	202950	d__Bacteria;p__Proteobacteria;c__Gammaproteobacteria;o__Moraxellales;f__Moraxellaceae;g__Acinetobacter;s__Acinetobacter baylyi	1	199591	d__Bacteria;p__Actinobacteria;c__Actinomycetes;o__Micrococcales;f__Brevibacteriaceae;g__Brevibacterium;s__Brevibacterium luteolum	1
150055	d__Bacteria;p__Firmicutes;c__Bacilli;o__Lactobacillales;f__Streptococcaceae;g__Streptococcus;s__Streptococcus lutetiensis	1	202951	d__Bacteria;p__Proteobacteria;c__Gammaproteobacteria;o__Moraxellales;f__Moraxellaceae;g__Acinetobacter;s__Acinetobacter bouvetii	1	202950	d__Bacteria;p__Proteobacteria;c__Gammaproteobacteria;o__Moraxellales;f__Moraxellaceae;g__Acinetobacter;s__Acinetobacter baylyi	1
151781	d__Bacteria;p__Firmicutes;c__Bacilli;o__Lactobacillales;f__Lactobacillaceae;g__Lactobacillus;s__Lactobacillus intestinalis	2	208962	d__Bacteria;p__Proteobacteria;c__Gammaproteobacteria;o__Enterobacterales;f__Enterobacteriaceae;g__Escherichia;s__Escherichia albertii	1	214473	d__Bacteria;p__Firmicutes;c__Bacilli;o__Bacillales;f__Staphylococcaceae;g__Staphylococcus;s__Staphylococcus nepalensis	1
166486	d__Bacteria;p__Firmicutes;c__Clostridia;o__Eubacteriales;f__Lachnospiraceae;g__Roseburia;s__Roseburia intestinalis	2	256326	d__Bacteria;p__Proteobacteria;c__Gammaproteobacteria;o__Moraxellales;f__Moraxellaceae;g__Psychrobacter;s__Psychrobacter arenosus	1	223392	d__Bacteria;p__Actinobacteria;c__Actinomycetes;o__Corynebacteriales;f__Nocardiaceae;g__Rhodococcus;s__Rhodococcus gordoniae	1
190895	d__Bacteria;p__Proteobacteria;c__Gammaproteobacteria;o__Vibrionales;f__Vibrionaceae;g__Vibrio;s__Vibrio rotiferianus	1	266748	d__Bacteria;p__Bacteroidetes;c__Flavobacteriia;o__Flavobacteriales;f__Weeksellaceae;g__Kaistella;s__Kaistella antarctica	1	228899	d__Bacteria;p__Firmicutes;c__Bacilli;o__Bacillales;f__Bacillaceae;g__Peribacillus;s__Peribacillus asahii	1
191292	d__Bacteria;p__Actinobacteria;c__Actinomycetes;o__Corynebacteriales;f__Nocardiaceae;g__Rhodococcus;s__Rhodococcus aetherivorans	1	266749	d__Bacteria;p__Bacteroidetes;c__Flavobacteriia;o__Flavobacteriales;f__Weeksellaceae;g__Kaistella;s__Kaistella jeonii	1	241244	d__Bacteria;p__Firmicutes;c__Bacilli;o__Bacillales;f__Planococcaceae;g__Rummeliibacillus;s__Rummeliibacillus stabekisii	1
197614	d__Bacteria;p__Firmicutes;c__Bacilli;o__Lactobacillales;f__Streptococcaceae;g__Streptococcus;s__Streptococcus pasteurianus	1	278153	d__Bacteria;p__Proteobacteria;c__Alphaproteobacteria;o__Hyphomicrobiales;f__Phyllobacteriaceae;g__Mesorhizobium;s__Mesorhizobium sp. WSM1497	1	246432	d__Bacteria;p__Firmicutes;c__Bacilli;o__Bacillales;f__Staphylococcaceae;g__Staphylococcus;s__Staphylococcus equorum	1
199592	d__Bacteria;p__Actinobacteria;c__Actinomycetes;o__Micrococcales;f__Microbacteriaceae;g__Microbacterium;s__Microbacterium paraoxydans	1	291644	d__Bacteria;p__Bacteroidetes;c__Bacteroidia;o__Bacteroidales;f__Bacteroidaceae;g__Bacteroides;s__Bacteroides salyersiae	1	249567	d__Bacteria;p__Actinobacteria;c__Actinomycetes;o__Streptomycetales;f__Streptomycetaceae;g__Streptomyces;s__Streptomyces decoyicus	1
200991	d__Bacteria;p__Firmicutes;c__Bacilli;o__Bacillales;f__Planococcaceae;g__Planococcus;s__Planococcus rifietoensis	1	291645	d__Bacteria;p__Bacteroidetes;c__Bacteroidia;o__Bacteroidales;f__Bacteroidaceae;g__Bacteroides;s__Bacteroides nordii	1	249586	d__Bacteria;p__Actinobacteria;c__Actinomycetes;o__Streptomycetales;f__Streptomycetaceae;g__Streptomyces;s__Streptomyces asoensis	1
208479	d__Bacteria;p__Firmicutes;c__Clostridia;o__Eubacteriales;f__Lachnospiraceae;g__Enterocloster;s__Enterocloster bolteae	1	329854	d__Bacteria;p__Bacteroidetes;c__Bacteroidia;o__Bacteroidales;f__Bacteroidaceae;g__Bacteroides;s__Bacteroides intestinalis	1	253703	d__Bacteria;p__Firmicutes;c__Bacilli;o__Bacillales;f__Paenibacillaceae;g__Paenibacillus;s__Paenibacillus antarcticus	1
208596	d__Bacteria;p__Firmicutes;c__Bacilli;o__Lactobacillales;f__Carnobacteriaceae;g__Carnobacterium;s__Carnobacterium sp. 17-4	1	330922	d__Bacteria;p__Proteobacteria;c__Gammaproteobacteria;o__Moraxellales;f__Moraxellaceae;g__Psychrobacter;s__Psychrobacter cryohalolentis	1	264697	d__Bacteria;p__Firmicutes;c__Bacilli;o__Bacillales;f__Bacillaceae;g__Peribacillus;s__Peribacillus muralis	1
216816	d__Bacteria;p__Actinobacteria;c__Actinomycetes;o__Bifidobacteriales;f__Bifidobacteriaceae;g__Bifidobacterium;s__Bifidobacterium longum	1	343874	d__Bacteria;p__Bacteroidetes;c__Flavobacteriia;o__Flavobacteriales;f__Weeksellaceae;g__Empedobacter;s__Empedobacter falsenii	1	292800	d__Bacteria;p__Firmicutes;c__Clostridia;o__Eubacteriales;f__Oscillospiraceae;g__Flavonifractor;s__Flavonifractor plautii	1
223392	d__Bacteria;p__Actinobacteria;c__Actinomycetes;o__Corynebacteriales;f__Nocardiaceae;g__Rhodococcus;s__Rhodococcus gordoniae	1	371601	d__Bacteria;p__Bacteroidetes;c__Bacteroidia;o__Bacteroidales;f__Bacteroidaceae;g__Bacteroides;s__Bacteroides xylanisolvens	1	300028	d__Bacteria;p__Actinobacteria;c__Actinomycetes;o__Corynebacteriales;f__Nocardiaceae;g__Rhodococcus;s__Rhodococcus triatomae	1
224719	d__Archaea;p__Euryarchaeota;c__Methanobacteria;o__Methanobacteriales;f__Methanobacteriaceae;g__Methanobrevibacter;s__Methanobrevibacter sp. AbM4	1	375549	d__Bacteria;p__Proteobacteria;c__Alphaproteobacteria;o__Hyphomicrobiales;f__Rhizobiaceae;g__Ensifer;s__Ensifer mexicanus	1	311182	d__Bacteria;p__Proteobacteria;c__Betaproteobacteria;o__Nitrosomonadales;f__Sterolibacteriaceae;g__Denitratisoma;s__Denitratisoma oestradiolicum	3
227945	d__Bacteria;p__Firmicutes;c__Bacilli;o__Lactobacillales;f__Lactobacillaceae;g__Lactobacillus;s__Lactobacillus ultunensis	1	444163	d__Bacteria;p__Proteobacteria;c__Alphaproteobacteria;o__Hyphomicrobiales;f__Brucellaceae;g__Brucella;s__Brucella microti	1	322509	d__Bacteria;p__Actinobacteria;c__Actinomycetes;o__Corynebacteriales;f__Dietziaceae;g__Dietzia;s__Dietzia kunjamensis	1
230361	d__Archaea;p__Euryarchaeota;c__Methanobacteria;o__Methanobacteriales;f__Methanobacteriaceae;g__Methanobrevibacter;s__Methanobrevibacter millerae	1	456999	d__Fungi;p__Basidiomycota;c__Agaricomycetes;o__Cantharellales;f__Ceratobasidiaceae;g__Rhizoctonia;s__Rhizoctonia solani	1	334542	d__Bacteria;p__Actinobacteria;c__Actinomycetes;o__Corynebacteriales;f__Nocardiaceae;g__Rhodococcus;s__Rhodococcus qingshengii	1
271881	d__Bacteria;p__Firmicutes;c__Bacilli;o__Lactobacillales;f__Lactobacillaceae;g__Lactiplantibacillus;s__Lactiplantibacillus argentoratensis	1	511062	d__Bacteria;p__Proteobacteria;c__Gammaproteobacteria;o__Aeromonadales;f__Aeromonadaceae;g__Oceanimonas;s__Oceanimonas sp. GK1	1	336203	d__Bacteria;p__Proteobacteria;c__Alphaproteobacteria;o__Sphingomonadales;f__Sphingomonadaceae;g__Sphingobium;s__Sphingobium fuliginis	1
294671	d__Archaea;p__Euryarchaeota;c__Methanobacteria;o__Methanobacteriales;f__Methanobacteriaceae;g__Methanobrevibacter;s__Methanobrevibacter olleyae	1	521689	d__Bacteria;p__Proteobacteria;c__Gammaproteobacteria;o__Chromatiales;f__Chromatiaceae;g__Thiocapsa;s__Thiocapsa bogorovii	1	403957	d__Bacteria;p__Firmicutes;c__Bacilli;o__Bacillales;f__Bacillaceae;g__Virgibacillus;s__Virgibacillus sp. SK37	1
300019	d__Bacteria;p__Actinobacteria;c__Actinomycetes;o__Micrococcales;f__Microbacteriaceae;g__Microbacterium;s__Microbacterium paludicola	1	536018	d__Bacteria;p__Proteobacteria;c__Alphaproteobacteria;o__Hyphomicrobiales;f__Phyllobacteriaceae;g__Mesorhizobium;s__Mesorhizobium australicum	1	410072	d__Bacteria;p__Firmicutes;c__Clostridia;o__Eubacteriales;f__Lachnospiraceae;g__Coprococcus;s__Coprococcus comes	1
301301	d__Bacteria;p__Firmicutes;c__Clostridia;o__Eubacteriales;f__Lachnospiraceae;g__Roseburia;s__Roseburia hominis	2	544645	d__Bacteria;p__Bacteroidetes;c__Bacteroidia;o__Bacteroidales;f__Odoribacteraceae;g__Butyricimonas;s__Butyricimonas virosa	1	446660	d__Bacteria;p__Actinobacteria;c__Coriobacteriia;o__Eggerthellales;f__Eggerthellaceae;g__Adlercreutzia;s__Adlercreutzia equolifaciens	1
315405	d__Bacteria;p__Firmicutes;c__Bacilli;o__Lactobacillales;f__Streptococcaceae;g__Streptococcus;s__Streptococcus gallolyticus	1	571800	d__Bacteria;p__Proteobacteria;c__Gammaproteobacteria;o__Moraxellales;f__Moraxellaceae;g__Psychrobacter;s__Psychrobacter sp. G	1	450734	d__Bacteria;p__Actinobacteria;c__Actinomycetes;o__Propionibacteriales;f__Nocardioidaceae;g__Nocardioides;s__Nocardioides dokdonensis	1
357441	d__Bacteria;p__Firmicutes;c__Bacilli;o__Lactobacillales;f__Enterococcaceae;g__Enterococcus;s__Enterococcus lactis	1	582702	d__Bacteria;p__Proteobacteria;c__Gammaproteobacteria;o__Xanthomonadales;f__Rhodanobacteraceae;g__Rhodanobacter;s__Rhodanobacter glycinis	1	459472	d__Bacteria;p__Firmicutes;c__Bacilli;o__Bacillales;f__Planococcaceae;g__Planococcus;s__Planococcus glaciei	1
410072	d__Bacteria;p__Firmicutes;c__Clostridia;o__Eubacteriales;f__Lachnospiraceae;g__Coprococcus;s__Coprococcus comes	2	588932	d__Bacteria;p__Proteobacteria;c__Alphaproteobacteria;o__Caulobacterales;f__Caulobacteraceae;g__Brevundimonas;s__Brevundimonas naejangsanensis	1	481743	d__Bacteria;p__Firmicutes;c__Bacilli;o__Bacillales;f__Paenibacillaceae;g__Paenibacillus;s__Paenibacillus sp. Y412MC10	1
411483	d__Bacteria;p__Firmicutes;c__Clostridia;o__Eubacteriales;f__Oscillospiraceae;g__Faecalibacterium;s__Faecalibacterium duncaniae	1	593909	d__Bacteria;p__Proteobacteria;c__Alphaproteobacteria;o__Hyphomicrobiales;f__Phyllobacteriaceae;g__Mesorhizobium;s__Mesorhizobium opportunistum	1	484429	d__Bacteria;p__Proteobacteria;c__Alphaproteobacteria;o__Sphingomonadales;f__Sphingomonadaceae;g__Sphingobium;s__Sphingobium sp. YBL2	1
417368	d__Bacteria;p__Firmicutes;c__Bacilli;o__Lactobacillales;f__Enterococcaceae;g__Enterococcus;s__Enterococcus thailandicus	1	626932	d__Bacteria;p__Bacteroidetes;c__Bacteroidia;o__Bacteroidales;f__Rikenellaceae;g__Alistipes;s__Alistipes indistinctus	1	486398	d__Bacteria;p__Firmicutes;c__Bacilli;o__Bacillales;f__Bacillaceae;g__Bacillus;s__Bacillus sp. S3	1
519472	d__Bacteria;p__Firmicutes;c__Bacilli;o__Lactobacillales;f__Enterococcaceae;g__Vagococcus;s__Vagococcus teuberi	1	648995	d__Bacteria;p__Proteobacteria;c__Alphaproteobacteria;o__Hyphomicrobiales;f__Rhizobiaceae;g__Rhizobium;s__Rhizobium pusense	1	520734	d__Bacteria;p__Proteobacteria;c__Alphaproteobacteria;o__Sphingomonadales;f__Sphingomonadaceae;g__Sphingobium;s__Sphingobium sp. RSMS	1
529731	d__Bacteria;p__Firmicutes;c__Bacilli;o__Bacillales;f__Listeriaceae;g__Listeria;s__Listeria marthii	1	674529	d__Bacteria;p__Bacteroidetes;c__Bacteroidia;o__Bacteroidales;f__Bacteroidaceae;g__Bacteroides;s__Bacteroides faecis	1	546160	d__Bacteria;p__Actinobacteria;c__Actinomycetes;o__Corynebacteriales;f__Dietziaceae;g__Dietzia;s__Dietzia lutea	1
626937	d__Bacteria;p__Firmicutes;c__Clostridia;o__Eubacteriales;f__Christensenellaceae;g__Christensenella;s__Christensenella minuta	1	675281	d__Bacteria;p__Proteobacteria;c__Alphaproteobacteria;o__Hyphomicrobiales;f__Phyllobacteriaceae;g__Aquibium;s__Aquibium microcysteis	1	562959	d__Bacteria;p__Firmicutes;c__Bacilli;o__Bacillales;f__Paenibacillaceae;g__Paenibacillus;s__Paenibacillus cellulositrophicus	2
649756	d__Bacteria;p__Firmicutes;c__Clostridia;o__Eubacteriales;f__Lachnospiraceae;g__Anaerostipes;s__Anaerostipes hadrus	2	693750	d__Bacteria;p__Proteobacteria;c__Alphaproteobacteria;o__Hyphomicrobiales;f__Brucellaceae;g__Brucella;s__Brucella sp. BO2	1	643214	d__Bacteria;p__Firmicutes;c__Bacilli;o__Bacillales;f__Staphylococcaceae;g__Mammaliicoccus;s__Mammaliicoccus stepanovicii	1
696485	d__Bacteria;p__Proteobacteria;c__Gammaproteobacteria;o__Vibrionales;f__Vibrionaceae;g__Vibrio;s__Vibrio owensii	1	716925	d__Bacteria;p__Proteobacteria;c__Alphaproteobacteria;o__Hyphomicrobiales;f__Rhizobiaceae;g__Ensifer;s__Ensifer sojae	1	644410	d__Bacteria;p__Actinobacteria;c__Actinomycetes;o__Corynebacteriales;f__Nocardiaceae;g__Rhodococcus;s__Rhodococcus sp. C1	1
766224	d__Bacteria;p__Proteobacteria;c__Gammaproteobacteria;o__Vibrionales;f__Vibrionaceae;g__Vibrio;s__Vibrio jasicida	1	756892	d__Bacteria;p__Proteobacteria;c__Gammaproteobacteria;o__Moraxellales;f__Moraxellaceae;g__Acinetobacter;s__Acinetobacter indicus	1	649756	d__Bacteria;p__Firmicutes;c__Clostridia;o__Eubacteriales;f__Lachnospiraceae;g__Anaerostipes;s__Anaerostipes hadrus	1
912801	d__Bacteria;p__Actinobacteria;c__Actinomycetes;o__Corynebacteriales;f__Dietziaceae;g__Dietzia;s__Dietzia sp. DQ12-45-1b	1	794846	d__Bacteria;p__Proteobacteria;c__Alphaproteobacteria;o__Hyphomicrobiales;f__Rhizobiaceae;g__Sinorhizobium;s__Sinorhizobium sp. CCBAU 05631	1	656366	d__Bacteria;p__Actinobacteria;c__Actinomycetes;o__Micrococcales;f__Micrococcaceae;g__Arthrobacter;s__Arthrobacter alpinus	2
935199	d__Bacteria;p__Actinobacteria;c__Actinomycetes;o__Corynebacteriales;f__Nocardiaceae;g__Rhodococcus;s__Rhodococcus sp. p52	1	1028416	d__Bacteria;p__Proteobacteria;c__Gammaproteobacteria;o__Moraxellales;f__Moraxellaceae;g__Psychrobacter;s__Psychrobacter sp. DAB_AL43B	1	665099	d__Bacteria;p__Firmicutes;c__Bacilli;o__Bacillales;f__Bacillaceae;g__Cytobacillus;s__Cytobacillus oceanisediminis	1
1042156	d__Bacteria;p__Firmicutes;c__Clostridia;o__Eubacteriales;f__Clostridiaceae;g__Clostridium;s__Clostridium sp. SY8519	1	1149952	d__Bacteria;p__Proteobacteria;c__Alphaproteobacteria;o__Hyphomicrobiales;f__Brucellaceae;g__Brucella;s__Brucella sp. 09RB8471	1	708126	d__Bacteria;p__Firmicutes;c__Bacilli;o__Lactobacillales;f__Carnobacteriaceae;g__Jeotgalibaca;s__Jeotgalibaca dankookensis	1
1074311	d__Bacteria;p__Proteobacteria;c__Gammaproteobacteria;o__Vibrionales;f__Vibrionaceae;g__Vibrio;s__Vibrio alfacsensis	1	1149953	d__Bacteria;p__Proteobacteria;c__Alphaproteobacteria;o__Hyphomicrobiales;f__Brucellaceae;g__Brucella;s__Brucella sp. 10RB9215	1	712270	d__Bacteria;p__Actinobacteria;c__Actinomycetes;o__Corynebacteriales;f__Dietziaceae;g__Dietzia;s__Dietzia sp. oral taxon 368	1
1160721	d__Bacteria;p__Firmicutes;c__Clostridia;o__Eubacteriales;f__Oscillospiraceae;g__Ruminococcus;s__Ruminococcus bicirculans	1	1218315	d__Bacteria;p__Proteobacteria;c__Alphaproteobacteria;o__Hyphomicrobiales;f__Brucellaceae;g__Brucella;s__Brucella inopinata	1	859143	d__Bacteria;p__Firmicutes;c__Bacilli;o__Bacillales;f__Bacillaceae;g__Cytobacillus;s__Cytobacillus kochii	1
1291540	d__Archaea;p__Candidatus Thermoplasmatota;c__Thermoplasmata;o__Methanomassiliicoccales;f__Candidatus Methanomethylophilaceae;g__Candidatus Methanomethylophilus;s__Candidatus Methanomethylophilus alvus	1	1229621	d__Bacteria;p__Firmicutes;c__Clostridia;o__Eubacteriales;f__Lachnospiraceae;g__Anaerostipes;s__Anaerostipes rhamnosivorans	1	935199	d__Bacteria;p__Actinobacteria;c__Actinomycetes;o__Corynebacteriales;f__Nocardiaceae;g__Rhodococcus;s__Rhodococcus sp. p52	1
1534743	d__Bacteria;p__Proteobacteria;c__Gammaproteobacteria;o__Vibrionales;f__Vibrionaceae;g__Vibrio;s__Vibrio hyugaensis	1	1301032	d__Bacteria;p__Proteobacteria;c__Alphaproteobacteria;o__Hyphomicrobiales;f__Rhizobiaceae;g__Rhizobium;s__Rhizobium sp. IE4771	1	948107	d__Bacteria;p__Proteobacteria;c__Betaproteobacteria;o__Burkholderiales;f__Burkholderiaceae;g__Paraburkholderia;s__Paraburkholderia sprentiae	1
1550024	d__Bacteria;p__Firmicutes;c__Clostridia;o__Eubacteriales;f__Oscillospiraceae;g__Ruthenibacterium;s__Ruthenibacterium lactatiformans	1	1325724	d__Bacteria;p__Proteobacteria;c__Alphaproteobacteria;o__Caulobacterales;f__Caulobacteraceae;g__Brevundimonas;s__Brevundimonas vancanneytii	1	980427	d__Bacteria;p__Deinococcota;c__Deinococci;o__Deinococcales;f__Deinococcaceae;g__Deinococcus;s__Deinococcus wulumuqiensis	1
1598147	d__Bacteria;p__Firmicutes;c__Bacilli;o__Bacillales;f__Planococcaceae;g__Planococcus;s__Planococcus faecalis	1	1416627	d__Bacteria;p__Proteobacteria;c__Gammaproteobacteria;o__Aeromonadales;f__Aeromonadaceae;g__Oceanisphaera;s__Oceanisphaera profunda	1	1033922	d__Bacteria;p__Actinobacteria;c__Actinomycetes;o__Corynebacteriales;f__Nocardiaceae;g__Rhodococcus;s__Rhodococcus sp. WB1	1
1609968	d__Archaea;p__Euryarchaeota;c__Methanobacteria;o__Methanobacteriales;f__Methanobacteriaceae;g__Methanobrevibacter;s__Methanobrevibacter sp. YE315	1	1484116	d__Bacteria;p__Bacteroidetes;c__Cytophagia;o__Cytophagales;f__Hymenobacteraceae;g__Hymenobacter;s__Hymenobacter psoromatis	1	1045808	d__Bacteria;p__Actinobacteria;c__Actinomycetes;o__Corynebacteriales;f__Nocardiaceae;g__Rhodococcus;s__Rhodococcus sp. YL-1	1
1737424	d__Bacteria;p__Firmicutes;c__Clostridia;o__Eubacteriales;f__Lachnospiraceae;g__Blautia;s__Blautia massiliensis	2	1499973	d__Bacteria;p__Proteobacteria;c__Gammaproteobacteria;o__Enterobacterales;f__Enterobacteriaceae;g__Escherichia;s__Escherichia marmotae	1	1145276	d__Bacteria;p__Firmicutes;c__Bacilli;o__Bacillales;f__Bacillaceae;g__Lysinibacillus;s__Lysinibacillus varians	1
1795053	d__Bacteria;p__Actinobacteria;c__Actinomycetes;o__Micrococcales;f__Microbacteriaceae;g__Microbacterium;s__Microbacterium sp. PAMC 28756	1	1560345	d__Bacteria;p__Proteobacteria;c__Alphaproteobacteria;o__Sphingomonadales;f__Sphingomonadaceae;g__Sphingomonas;s__Sphingomonas panacis	1	1176536	d__Bacteria;p__Proteobacteria;c__Alphaproteobacteria;o__Sphingomonadales;f__Sphingomonadaceae;g__Novosphingobium;s__Novosphingobium ginsenosidimutans	1
1796635	d__Bacteria;p__Firmicutes;c__Erysipelotrichia;o__Erysipelotrichales;f__Erysipelotrichaceae;g__Longicatena;s__Longicatena caecimuris	1	1648404	d__Bacteria;p__Proteobacteria;c__Alphaproteobacteria;o__Sphingomonadales;f__Erythrobacteraceae;g__Aurantiacibacter;s__Aurantiacibacter atlanticus	1	1193713	d__Bacteria;p__Firmicutes;c__Bacilli;o__Bacillales;f__Bacillaceae;g__Neobacillus;s__Neobacillus mesonae	2
1811193	d__Bacteria;p__Firmicutes;c__Bacilli;o__Lactobacillales;f__Streptococcaceae;g__Streptococcus;s__Streptococcus pantholopis	1	1653434	d__Bacteria;p__Firmicutes;c__Clostridia;o__Eubacteriales;f__Lachnospiraceae;g__Sellimonas;s__Sellimonas intestinalis	1	1230341	d__Bacteria;p__Firmicutes;c__Bacilli;o__Bacillales;f__Bacillaceae;g__Salimicrobium;s__Salimicrobium jeotgali	1
1940789	d__Bacteria;p__Firmicutes;c__Bacilli;o__Lactobacillales;f__Streptococcaceae;g__Lactococcus;s__Lactococcus petauri	1	1670800	d__Bacteria;p__Proteobacteria;c__Alphaproteobacteria;o__Hyphomicrobiales;f__Phyllobacteriaceae;g__Aquibium;s__Aquibium oceanicum	1	1302659	d__Bacteria;p__Firmicutes;c__Bacilli;o__Bacillales;f__Planococcaceae;g__Planococcus;s__Planococcus versutus	1
1982626	d__Bacteria;p__Firmicutes;c__Erysipelotrichia;o__Erysipelotrichales;f__Erysipelotrichaceae;g__Faecalibacillus;s__Faecalibacillus intestinalis	1	1699622	d__Bacteria;p__Proteobacteria;c__Gammaproteobacteria;o__Moraxellales;f__Moraxellaceae;g__Psychrobacter;s__Psychrobacter sp. P2G3	1	1431246	d__Bacteria;p__Actinobacteria;c__Actinomycetes;o__Corynebacteriales;f__Mycobacteriaceae;g__Mycolicibacterium;s__Mycolicibacterium anyangense	1
2041044	d__Bacteria;p__Firmicutes;c__Clostridia;o__Eubacteriales;f__Eubacteriaceae;g__Eubacterium;s__Eubacterium maltosivorans	1	1699624	d__Bacteria;p__Proteobacteria;c__Gammaproteobacteria;o__Moraxellales;f__Moraxellaceae;g__Psychrobacter;s__Psychrobacter sp. P11G5	1	1472767	d__Bacteria;p__Firmicutes;c__Bacilli;o__Bacillales;f__Bacillaceae;g__Lentibacillus;s__Lentibacillus amyloliquefaciens	1
2048898	d__Bacteria;p__Actinobacteria;c__Actinomycetes;o__Micrococcales;f__Microbacteriaceae;g__Microbacterium;s__Microbacterium sp. Y-01	1	1727164	d__Bacteria;p__Bacteroidetes;c__Sphingobacteriia;o__Sphingobacteriales;f__Sphingobacteriaceae;g__Pedobacter;s__Pedobacter sp. PACM 27299	1	1476025	d__Bacteria;p__Firmicutes;c__Bacilli;o__Bacillales;f__Bacillaceae;g__Heyndrickxia;s__Heyndrickxia vini	1
2052657	d__Bacteria;p__Actinobacteria;c__Actinomycetes;o__Corynebacteriales;f__Dietziaceae;g__Dietzia;s__Dietzia sp. JS16-p6b	1	1752398	d__Bacteria;p__Proteobacteria;c__Alphaproteobacteria;o__Hyphomicrobiales;f__Rhizobiaceae;g__Ensifer;s__Ensifer alkalisoli	1	1494608	d__Bacteria;p__Actinobacteria;c__Actinomycetes;o__Micrococcales;f__Micrococcaceae;g__Arthrobacter;s__Arthrobacter sp. PAMC 25486	1
2057791	d__Bacteria;p__Firmicutes;c__Bacilli;o__Lactobacillales;f__Enterococcaceae;g__Enterococcus;s__Enterococcus sp. CR-Ec1	1	1756988	d__Bacteria;p__Proteobacteria;c__Alphaproteobacteria;o__Hyphomicrobiales;f__Phyllobacteriaceae;g__Nitratireductor;s__Nitratireductor sp. OM-1	1	1526927	d__Bacteria;p__Firmicutes;c__Bacilli;o__Bacillales;f__Planococcaceae;g__Planococcus;s__Planococcus sp. PAMC 21323	1
2060307	d__Bacteria;p__Firmicutes;c__Bacilli;o__Lactobacillales;f__Enterococcaceae;g__Enterococcus;s__Enterococcus sp. FDAARGOS_375	1	1793721	d__Bacteria;p__Proteobacteria;c__Gammaproteobacteria;o__Xanthomonadales;f__Xanthomonadaceae;g__Stenotrophomonas;s__Stenotrophomonas sp. KCTC 12332	1	1550024	d__Bacteria;p__Firmicutes;c__Clostridia;o__Eubacteriales;f__Oscillospiraceae;g__Ruthenibacterium;s__Ruthenibacterium lactatiformans	1
2070348	d__Bacteria;p__Actinobacteria;c__Actinomycetes;o__Micrococcales;f__Microbacteriaceae;g__Microbacterium;s__Microbacterium sp. SGAir0570	1	1796613	d__Bacteria;p__Bacteroidetes;c__Bacteroidia;o__Bacteroidales;f__Bacteroidaceae;g__Bacteroides;s__Bacteroides caecimuris	1	1561022	d__Bacteria;p__Actinobacteria;c__Actinomycetes;o__Streptomycetales;f__Streptomycetaceae;g__Streptomyces;s__Streptomyces sp. CCM_MD2014	1
2079792	d__Bacteria;p__Actinobacteria;c__Actinomycetes;o__Micrococcales;f__Microbacteriaceae;g__Mycetocola;s__Mycetocola zhujimingii	1	1842539	d__Bacteria;p__Proteobacteria;c__Alphaproteobacteria;o__Hyphomicrobiales;f__Boseaceae;g__Bosea;s__Bosea sp. RAC05	1	1564681	d__Bacteria;p__Firmicutes;c__Bacilli;o__Lactobacillales;f__Carnobacteriaceae;g__Carnobacterium;s__Carnobacterium sp. CP1	1
2079793	d__Bacteria;p__Actinobacteria;c__Actinomycetes;o__Propionibacteriales;f__Nocardioidaceae;g__Aeromicrobium;s__Aeromicrobium chenweiae	1	1844051	d__Bacteria;p__Proteobacteria;c__Alphaproteobacteria;o__Hyphomicrobiales;f__Brucellaceae;g__Brucella;s__Brucella sp. 09RB8910	1	1570939	d__Bacteria;p__Actinobacteria;c__Actinomycetes;o__Corynebacteriales;f__Nocardiaceae;g__Rhodococcus;s__Rhodococcus sp. 2G	1
2086584	d__Bacteria;p__Firmicutes;c__Clostridia;o__Eubacteriales;f__;g__Massilistercora;s__Massilistercora timonensis	1	1867715	d__Bacteria;p__Proteobacteria;c__Alphaproteobacteria;o__Hyphomicrobiales;f__Boseaceae;g__Bosea;s__Bosea sp. Tri-49	1	1598147	d__Bacteria;p__Firmicutes;c__Bacilli;o__Bacillales;f__Planococcaceae;g__Planococcus;s__Planococcus faecalis	1
2103230	d__Bacteria;p__Actinobacteria;c__Actinomycetes;o__Micrococcales;f__Microbacteriaceae;g__Microbacterium;s__Microbacterium sp. str. 'China'	1	1883414	d__Bacteria;p__Proteobacteria;c__Gammaproteobacteria;o__Oceanospirillales;f__Halomonadaceae;g__Pistricoccus;s__Pistricoccus aurantiacus	1	1628248	d__Bacteria;p__Bacteroidetes;c__Flavobacteriia;o__Flavobacteriales;f__Weeksellaceae;g__Empedobacter;s__Empedobacter stercoris	1
2107999	d__Bacteria;p__Firmicutes;c__Bacilli;o__Lactobacillales;f__Lactobacillaceae;g__Lactobacillus;s__Lactobacillus paragasseri	2	1891098	d__Bacteria;p__Proteobacteria;c__Alphaproteobacteria;o__Hyphomicrobiales;f__Brucellaceae;g__Brucella;s__Brucella sp. 2002734562	1	1637975	d__Bacteria;p__Firmicutes;c__Bacilli;o__Bacillales;f__Bacillaceae;g__Cytobacillus;s__Cytobacillus solani	1
2173853	d__Bacteria;p__Firmicutes;c__Bacilli;o__Lactobacillales;f__Streptococcaceae;g__Streptococcus;s__Streptococcus chenjunshii	1	1903694	d__Bacteria;p__Proteobacteria;c__Gammaproteobacteria;o__Aeromonadales;f__Aeromonadaceae;g__Oceanisphaera;s__Oceanisphaera avium	1	1705399	d__Bacteria;p__Bacteroidetes;c__Cytophagia;o__Cytophagales;f__Hymenobacteraceae;g__Hymenobacter;s__Hymenobacter monticola	1
2420313	d__Bacteria;p__Firmicutes;c__Bacilli;o__Lactobacillales;f__Enterococcaceae;g__Enterococcus;s__Enterococcus sp. FDAARGOS_553	1	1981173	d__Bacteria;p__Proteobacteria;c__Alphaproteobacteria;o__Hyphomicrobiales;f__Rhizobiaceae;g__Rhizobium;s__Rhizobium sp. NXC14	1	1715860	d__Bacteria;p__Firmicutes;c__Bacilli;o__Bacillales;f__Staphylococcaceae;g__Staphylococcus;s__Staphylococcus sp. AntiMn-1	1
2479767	d__Bacteria;p__Firmicutes;c__Clostridia;o__Eubacteriales;f__Lachnospiraceae;g__Blautia;s__Blautia sp. SC05B48	1	2004647	d__Bacteria;p__Proteobacteria;c__Gammaproteobacteria;o__Moraxellales;f__Moraxellaceae;g__Acinetobacter;s__Acinetobacter sp. WCHAc010052	1	1723645	d__Bacteria;p__Actinobacteria;c__Actinomycetes;o__Corynebacteriales;f__Nocardiaceae;g__Rhodococcus;s__Rhodococcus sp. 008	1
2483799	d__Bacteria;p__Actinobacteria;c__Actinomycetes;o__Micrococcales;f__Bogoriellaceae;g__Georgenia;s__Georgenia faecalis	1	2004650	d__Bacteria;p__Proteobacteria;c__Gammaproteobacteria;o__Moraxellales;f__Moraxellaceae;g__Acinetobacter;s__Acinetobacter chinensis	1	1727214	d__Bacteria;p__Actinobacteria;c__Actinomycetes;o__Corynebacteriales;f__Nocardiaceae;g__Rhodococcus;s__Rhodococcus sp. H-CA8f	1
2487118	d__Bacteria;p__Firmicutes;c__Erysipelotrichia;o__Erysipelotrichales;f__Erysipelotrichaceae;g__Intestinibaculum;s__Intestinibaculum porci	1	2033869	d__Bacteria;p__Proteobacteria;c__Alphaproteobacteria;o__Rhodobacterales;f__Paracoccaceae;g__Rhodobacter;s__Rhodobacter sp. CZR27	1	1736046	d__Bacteria;p__Actinobacteria;c__Actinomycetes;o__Streptomycetales;f__Streptomycetaceae;g__Streptomyces;s__Streptomyces sp. SM18	1
2499144	d__Bacteria;p__Proteobacteria;c__Alphaproteobacteria;o__Hyphomicrobiales;f__Devosiaceae;g__Devosia;s__Devosia sp. 1566	1	2038776	d__Bacteria;p__Bacteroidetes;c__Flavobacteriia;o__Flavobacteriales;f__Weeksellaceae;g__Kaistella;s__Kaistella flava (ex Peng et al. 2021)	1	1750719	d__Bacteria;p__Firmicutes;c__Bacilli;o__Bacillales;f__Planococcaceae;g__Kurthia;s__Kurthia sp. 11kri321	1
2541726	d__Bacteria;p__Actinobacteria;c__Actinomycetes;o__Micrococcales;f__Microbacteriaceae;g__Microbacterium;s__Microbacterium wangchenii	1	2044467	d__Bacteria;p__Proteobacteria;c__Gammaproteobacteria;o__Enterobacterales;f__Enterobacteriaceae;g__Escherichia;s__Escherichia sp. E4742	1	1807790	d__Bacteria;p__Actinobacteria;c__Actinomycetes;o__Corynebacteriales;f__Nocardiaceae;g__Rhodococcus;s__Rhodococcus sp. BH4	1
2564099	d__Bacteria;p__Firmicutes;c__Clostridia;o__Eubacteriales;f__Oscillospiraceae;g__Ruminococcus;s__Ruminococcus bovis	1	2048897	d__Bacteria;p__Proteobacteria;c__Alphaproteobacteria;o__Hyphomicrobiales;f__Rhizobiaceae;g__Rhizobium;s__Rhizobium sp. NXC24	1	1850238	d__Bacteria;p__Proteobacteria;c__Alphaproteobacteria;o__Sphingomonadales;f__Sphingomonadaceae;g__Rhizorhabdus;s__Rhizorhabdus dicambivorans	1
2567884	d__Bacteria;p__Actinobacteria;c__Actinomycetes;o__Corynebacteriales;f__Nocardiaceae;g__Rhodococcus;s__Rhodococcus sp. SGAir0479	1	2053287	d__Bacteria;p__Proteobacteria;c__Gammaproteobacteria;o__Moraxellales;f__Moraxellaceae;g__Acinetobacter;s__Acinetobacter pseudolwoffii	1	1855519	d__Bacteria;p__Proteobacteria;c__Alphaproteobacteria;o__Sphingomonadales;f__Sphingomonadaceae;g__Sphingobium;s__Sphingobium sp. EP60837	1
2575440	d__Bacteria;p__Actinobacteria;c__Actinomycetes;o__Propionibacteriales;f__Nocardioidaceae;g__Nocardioides;s__Nocardioides jishulii	1	2065379	d__Bacteria;p__Proteobacteria;c__Alphaproteobacteria;o__Rhodobacterales;f__Paracoccaceae;g__Paracoccus;s__Paracoccus jeotgali	1	1925550	d__Bacteria;p__Actinobacteria;c__Actinomycetes;o__Corynebacteriales;f__Nocardiaceae;g__Rhodococcus;s__Rhodococcus sp. M8	1
2582830	d__Bacteria;p__Firmicutes;c__Bacilli;o__Lactobacillales;f__Enterococcaceae;g__Enterococcus;s__Enterococcus sp. M190262	2	2066070	d__Bacteria;p__Proteobacteria;c__Alphaproteobacteria;o__Hyphomicrobiales;f__Phyllobacteriaceae;g__Mesorhizobium;s__Mesorhizobium japonicum	1	1930764	d__Bacteria;p__Firmicutes;c__Bacilli;o__Bacillales;f__Planococcaceae;g__Sporosarcina;s__Sporosarcina sp. P33	1
2603292	d__Bacteria;p__Actinobacteria;c__Actinomycetes;o__Micrococcales;f__Microbacteriaceae;g__Salinibacterium;s__Salinibacterium sp. dk2585	1	2081791	d__Bacteria;p__Proteobacteria;c__Alphaproteobacteria;o__Hyphomicrobiales;f__Rhizobiaceae;g__Rhizobium;s__Rhizobium ruizarguesonis	1	1980674	d__Bacteria;p__Firmicutes;c__Bacilli;o__Bacillales;f__Paenibacillaceae;g__Paenibacillus;s__Paenibacillus sp. Cedars	1
2606451	d__Bacteria;p__Actinobacteria;c__Actinomycetes;o__Micrococcales;f__Microbacteriaceae;g__Microbacterium;s__Microbacterium sp. 1S1	1	2082949	d__Bacteria;p__Proteobacteria;c__Alphaproteobacteria;o__Hyphomicrobiales;f__Methylobacteriaceae;g__Microvirga;s__Microvirga sp. 17 mud 1-3	1	1982626	d__Bacteria;p__Firmicutes;c__Erysipelotrichia;o__Erysipelotrichales;f__Erysipelotrichaceae;g__Faecalibacillus;s__Faecalibacillus intestinalis	1
2614638	d__Bacteria;p__Actinobacteria;c__Actinomycetes;o__Micrococcales;f__Microbacteriaceae;g__Microbacterium;s__Microbacterium caowuchunii	1	2162637	d__Bacteria;p__Bacteroidetes;c__Bacteroidia;o__Bacteroidales;f__Bacteroidaceae;g__Bacteroides;s__Bacteroides sp. PHL 2737	1	1990687	d__Bacteria;p__Actinobacteria;c__Actinomycetes;o__Corynebacteriales;f__Nocardiaceae;g__Rhodococcus;s__Rhodococcus oxybenzonivorans	1
2614639	d__Bacteria;p__Actinobacteria;c__Actinomycetes;o__Micrococcales;f__Microbacteriaceae;g__Microbacterium;s__Microbacterium lushaniae	1	2203895	d__Bacteria;p__Proteobacteria;c__Gammaproteobacteria;o__Moraxellales;f__Moraxellaceae;g__Psychrobacter;s__Psychrobacter sp. YP14	1	2003188	d__Bacteria;p__Actinobacteria;c__Coriobacteriia;o__Coriobacteriales;f__Atopobiaceae;g__Parolsenella;s__Parolsenella catena	1
2662028	d__Bacteria;p__Actinobacteria;c__Actinomycetes;o__Propionibacteriales;f__Nocardioidaceae;g__Aeromicrobium;s__Aeromicrobium yanjiei	1	2478552	d__Bacteria;p__Bacteroidetes;c__Flavobacteriia;o__Flavobacteriales;f__Flavobacteriaceae;g__Flavobacterium;s__Flavobacterium sp. 140616W15	1	2017483	d__Bacteria;p__Firmicutes;c__Bacilli;o__Bacillales;f__Bacillaceae;g__Virgibacillus;s__Virgibacillus phasianinus	1
2663857	d__Bacteria;p__Actinobacteria;c__Actinomycetes;o__Propionibacteriales;f__Nocardioidaceae;g__Nocardioides;s__Nocardioides sp. zg-579	1	2483402	d__Bacteria;p__Proteobacteria;c__Alphaproteobacteria;o__Hyphomicrobiales;f__Phyllobacteriaceae;g__Mesorhizobium;s__Mesorhizobium sp. NZP2234	1	2017484	d__Bacteria;p__Actinobacteria;c__Actinomycetes;o__Micrococcales;f__Dermabacteraceae;g__Brachybacterium;s__Brachybacterium vulturis	1
2684658	d__Bacteria;p__Firmicutes;c__Bacilli;o__Lactobacillales;f__Streptococcaceae;g__Streptococcus;s__Streptococcus sp. CNU 77-61	1	2483403	d__Bacteria;p__Proteobacteria;c__Alphaproteobacteria;o__Hyphomicrobiales;f__Phyllobacteriaceae;g__Mesorhizobium;s__Mesorhizobium sp. NZP2298	2	2023772	d__Bacteria;p__Firmicutes;c__Bacilli;o__Bacillales;f__Paenibacillaceae;g__Paenibacillus;s__Paenibacillus sp. RUD330	1
2686210	d__Bacteria;p__Firmicutes;c__Bacilli;o__Lactobacillales;f__Streptococcaceae;g__Streptococcus;s__Streptococcus sp. CNU G2	1	2483404	d__Bacteria;p__Proteobacteria;c__Alphaproteobacteria;o__Hyphomicrobiales;f__Phyllobacteriaceae;g__Mesorhizobium;s__Mesorhizobium sp. NZP2077	1	2038776	d__Bacteria;p__Bacteroidetes;c__Flavobacteriia;o__Flavobacteriales;f__Weeksellaceae;g__Kaistella;s__Kaistella flava (ex Peng et al. 2021)	1
2690380	d__Bacteria;p__Firmicutes;c__Bacilli;o__Lactobacillales;f__Lactobacillaceae;g__Lactobacillus;s__Lactobacillus sp. JM1	1	2493668	d__Bacteria;p__Proteobacteria;c__Alphaproteobacteria;o__Hyphomicrobiales;f__Phyllobacteriaceae;g__Mesorhizobium;s__Mesorhizobium sp. M9A.F.Ca.ET.002.03.1.2	1	2041044	d__Bacteria;p__Firmicutes;c__Clostridia;o__Eubacteriales;f__Eubacteriaceae;g__Eubacterium;s__Eubacterium maltosivorans	1
2698804	d__Bacteria;p__Firmicutes;c__Bacilli;o__Lactobacillales;f__Streptococcaceae;g__Streptococcus;s__Streptococcus sp. CNU G3	1	2493669	d__Bacteria;p__Proteobacteria;c__Alphaproteobacteria;o__Hyphomicrobiales;f__Phyllobacteriaceae;g__Mesorhizobium;s__Mesorhizobium sp. M1D.F.Ca.ET.043.01.1.1	1	2048654	d__Bacteria;p__Firmicutes;c__Bacilli;o__Bacillales;f__Planococcaceae;g__Solibacillus;s__Solibacillus sp. R5-41	1
2708084	d__Bacteria;p__Actinobacteria;c__Actinomycetes;o__Micrococcales;f__Microbacteriaceae;g__Salinibacterium;s__Salinibacterium sp. ZJ70	1	2493670	d__Bacteria;p__Proteobacteria;c__Alphaproteobacteria;o__Hyphomicrobiales;f__Phyllobacteriaceae;g__Mesorhizobium;s__Mesorhizobium sp. M2A.F.Ca.ET.043.02.1.1	1	2054902	d__Bacteria;p__Actinobacteria;c__Actinomycetes;o__Corynebacteriales;f__Nocardiaceae;g__Rhodococcus;s__Rhodococcus sp. AQ5-07	1
2709304	d__Bacteria;p__Actinobacteria;c__Actinomycetes;o__Micrococcales;f__Microbacteriaceae;g__Microbacterium;s__Microbacterium sp. Se63.02b	1	2493671	d__Bacteria;p__Proteobacteria;c__Alphaproteobacteria;o__Hyphomicrobiales;f__Phyllobacteriaceae;g__Mesorhizobium;s__Mesorhizobium sp. M2A.F.Ca.ET.043.05.1.1	1	2072025	d__Bacteria;p__Firmicutes;c__Bacilli;o__Bacillales;f__Bacillaceae;g__Lysinibacillus;s__Lysinibacillus sp. YS11	1
2714353	d__Bacteria;p__Firmicutes;c__Clostridia;o__Eubacteriales;f__Oscillospiraceae;g__Vescimonas;s__Vescimonas fastidiosa	1	2493672	d__Bacteria;p__Proteobacteria;c__Alphaproteobacteria;o__Hyphomicrobiales;f__Phyllobacteriaceae;g__Mesorhizobium;s__Mesorhizobium sp. M1E.F.Ca.ET.045.02.1.1	1	2079792	d__Bacteria;p__Actinobacteria;c__Actinomycetes;o__Micrococcales;f__Microbacteriaceae;g__Mycetocola;s__Mycetocola zhujimingii	1
2714355	d__Bacteria;p__Firmicutes;c__Clostridia;o__Eubacteriales;f__Oscillospiraceae;g__Vescimonas;s__Vescimonas coprocola	1	2493673	d__Bacteria;p__Proteobacteria;c__Alphaproteobacteria;o__Hyphomicrobiales;f__Phyllobacteriaceae;g__Mesorhizobium;s__Mesorhizobium sp. M1B.F.Ca.ET.045.04.1.1	1	2086585	d__Bacteria;p__Firmicutes;c__Clostridia;o__Eubacteriales;f__Christensenellaceae;g__Christensenella;s__Christensenella sp. Marseille-P3954	2
2714358	d__Bacteria;p__Firmicutes;c__Clostridia;o__Eubacteriales;f__Oscillospiraceae;g__Pusillibacter;s__Pusillibacter faecalis	1	2493674	d__Bacteria;p__Proteobacteria;c__Alphaproteobacteria;o__Hyphomicrobiales;f__Phyllobacteriaceae;g__Mesorhizobium;s__Mesorhizobium sp. M2A.F.Ca.ET.046.03.2.1	1	2115968	d__Bacteria;p__Firmicutes;c__Bacilli;o__Bacillales;f__Bacillaceae;g__Lysinibacillus;s__Lysinibacillus capsici	1
2722825	d__Bacteria;p__Actinobacteria;c__Actinomycetes;o__Corynebacteriales;f__Nocardiaceae;g__Rhodococcus;s__Rhodococcus sp. DMU1	1	2493676	d__Bacteria;p__Proteobacteria;c__Alphaproteobacteria;o__Hyphomicrobiales;f__Phyllobacteriaceae;g__Mesorhizobium;s__Mesorhizobium sp. M3A.F.Ca.ET.080.04.2.1	1	2116510	d__Bacteria;p__Actinobacteria;c__Actinomycetes;o__Micrococcales;f__Microbacteriaceae;g__Mycetocola;s__Mycetocola sp. JXN-3	1
2751176	d__Bacteria;p__Proteobacteria;c__Gammaproteobacteria;o__Vibrionales;f__Vibrionaceae;g__Vibrio;s__Vibrio sp. B1ASS3	1	2494375	d__Bacteria;p__Bacteroidetes;c__Flavobacteriia;o__Flavobacteriales;f__Flavobacteriaceae;g__Aequorivita;s__Aequorivita sp. H23M31	1	2175864	d__Bacteria;p__Actinobacteria;c__Actinomycetes;o__Streptomycetales;f__Streptomycetaceae;g__Streptomyces;s__Streptomyces sp. NHF165	1
2751177	d__Bacteria;p__Proteobacteria;c__Gammaproteobacteria;o__Vibrionales;f__Vibrionaceae;g__Vibrio;s__Vibrio sp. B1FIG11	1	2497860	d__Bacteria;p__Firmicutes;c__Clostridia;o__Eubacteriales;f__Cellulosilyticaceae;g__Cellulosilyticum;s__Cellulosilyticum sp. WCF-2	1	2184581	d__Bacteria;p__Actinobacteria;c__Actinomycetes;o__Micrococcales;f__Micrococcaceae;g__Arthrobacter;s__Arthrobacter sp. AQ5-05	2
2758442	d__Bacteria;p__Actinobacteria;c__Actinomycetes;o__Micrococcales;f__Cellulomonadaceae;g__Actinotalea;s__Actinotalea sp. JY-7876	1	2499144	d__Bacteria;p__Proteobacteria;c__Alphaproteobacteria;o__Hyphomicrobiales;f__Devosiaceae;g__Devosia;s__Devosia sp. 1566	1	2282419	d__Bacteria;p__Firmicutes;c__Bacilli;o__Bacillales;f__Staphylococcaceae;g__Staphylococcus;s__Staphylococcus pseudoxylosus	1
2760089	d__Bacteria;p__Actinobacteria;c__Actinomycetes;o__Propionibacteriales;f__Nocardioidaceae;g__Nocardioides;s__Nocardioides dongkuii	1	2529032	d__Bacteria;p__Bacteroidetes;c__Flavobacteriia;o__Flavobacteriales;f__Flavobacteriaceae;g__Oceanihabitans;s__Oceanihabitans sp. IOP_32	1	2283160	d__Bacteria;p__Firmicutes;c__Bacilli;o__Bacillales;f__Bacillaceae;g__Psychrobacillus;s__Psychrobacillus glaciei	1
2763008	d__Bacteria;p__Actinobacteria;c__Actinomycetes;o__Propionibacteriales;f__Nocardioidaceae;g__Nocardioides;s__Nocardioides sp. zg-1228	1	2545632	d__Bacteria;p__Proteobacteria;c__Gammaproteobacteria;o__Chromatiales;f__Chromatiaceae;g__Rheinheimera;s__Rheinheimera sp. D18	1	2283194	d__Bacteria;p__Firmicutes;c__Bacilli;o__Bacillales;f__Planococcaceae;g__Sporosarcina;s__Sporosarcina sp. PTS2304	1
2763062	d__Bacteria;p__Firmicutes;c__Clostridia;o__Eubacteriales;f__Lachnospiraceae;g__Roseburia;s__Roseburia sp. NSJ-69	3	2546356	d__Bacteria;p__Cyanobacteria;c__Cyanophyceae;o__Chroococcales;f__Aphanothecaceae;g__Gloeothece;s__Gloeothece citriformis	1	2303505	d__Bacteria;p__Firmicutes;c__Bacilli;o__Bacillales;f__Bacillaceae;g__Psychrobacillus;s__Psychrobacillus sp. AK 1817	1
2763670	d__Bacteria;p__Firmicutes;c__Clostridia;o__Eubacteriales;f__Lachnospiraceae;g__Wujia;s__Wujia chipingensis	2	2546359	d__Bacteria;p__Cyanobacteria;c__Cyanophyceae;o__Chroococcales;f__Aphanothecaceae;g__Gloeothece;s__Gloeothece verrucosa	1	2306165	d__Bacteria;p__Actinobacteria;c__Actinomycetes;o__Streptomycetales;f__Streptomycetaceae;g__Streptomyces;s__Streptomyces sp. CC0208	1
2763672	d__Bacteria;p__Firmicutes;c__Clostridia;o__Eubacteriales;f__Lachnospiraceae;g__Simiaoa;s__Simiaoa sunii	2	2546360	d__Bacteria;p__Cyanobacteria;c__Cyanophyceae;o__Chroococcales;f__Aphanothecaceae;g__Crocosphaera;s__Crocosphaera subtropica	1	2488819	d__Bacteria;p__Actinobacteria;c__Actinomycetes;o__Corynebacteriales;f__Corynebacteriaceae;g__Corynebacterium;s__Corynebacterium endometrii	1
2766784	d__Bacteria;p__Actinobacteria;c__Actinomycetes;o__Micrococcales;f__Microbacteriaceae;g__Microbacterium;s__Microbacterium sp. Nx66	1	2547600	d__Bacteria;p__Bacteroidetes;c__Flavobacteriia;o__Flavobacteriales;f__Weeksellaceae;g__Chryseobacterium;s__Chryseobacterium salivictor	1	2490853	d__Bacteria;p__Actinobacteria;c__Actinomycetes;o__Corynebacteriales;f__Nocardiaceae;g__Rhodococcus;s__Rhodococcus sp. NJ-530	1
2785123	d__Bacteria;p__Proteobacteria;c__Gammaproteobacteria;o__Vibrionales;f__Vibrionaceae;g__Vibrio;s__Vibrio sp. ED002	1	2563897	d__Bacteria;p__Proteobacteria;c__Gammaproteobacteria;o__Moraxellales;f__Moraxellaceae;g__Acinetobacter;s__Acinetobacter sp. 10FS3-1	1	2499145	d__Bacteria;p__Actinobacteria;c__Actinomycetes;o__Corynebacteriales;f__Nocardiaceae;g__Rhodococcus;s__Rhodococcus sp. X156	1
2803858	d__Bacteria;p__Actinobacteria;c__Actinomycetes;o__Propionibacteriales;f__Nocardioidaceae;g__Nocardioides;s__Nocardioides sp. zg-536	1	2565531	d__Bacteria;p__Proteobacteria;c__Gammaproteobacteria;o__Moraxellales;f__Moraxellaceae;g__Psychrobacter;s__Psychrobacter sp. PraFG1	1	2529032	d__Bacteria;p__Bacteroidetes;c__Flavobacteriia;o__Flavobacteriales;f__Flavobacteriaceae;g__Oceanihabitans;s__Oceanihabitans sp. IOP_32	1
2816909	d__Bacteria;p__Firmicutes;c__Bacilli;o__Lactobacillales;f__Streptococcaceae;g__Lactococcus;s__Lactococcus sp. LG1074	1	2583452	d__Bacteria;p__Firmicutes;c__Erysipelotrichia;o__Erysipelotrichales;f__Erysipelotrichaceae;g__Amedibacterium;s__Amedibacterium intestinale	1	2565560	d__Bacteria;p__Actinobacteria;c__Actinomycetes;o__Corynebacteriales;f__Nocardiaceae;g__Rhodococcus;s__Rhodococcus sp. PAMC28707	1
2816911	d__Bacteria;p__Firmicutes;c__Bacilli;o__Lactobacillales;f__Streptococcaceae;g__Lactococcus;s__Lactococcus sp. LG592	1	2592625	d__Bacteria;p__Proteobacteria;c__Alphaproteobacteria;o__Hyphomicrobiales;f__Brucellaceae;g__Brucella;s__Brucella sp. 2280	1	2565561	d__Bacteria;p__Actinobacteria;c__Actinomycetes;o__Corynebacteriales;f__Nocardiaceae;g__Rhodococcus;s__Rhodococcus sp. PAMC28705	1
2816912	d__Bacteria;p__Firmicutes;c__Bacilli;o__Lactobacillales;f__Streptococcaceae;g__Lactococcus;s__Lactococcus sp. LG606	1	2599600	d__Bacteria;p__Proteobacteria;c__Alphaproteobacteria;o__Hyphomicrobiales;f__Phyllobacteriaceae;g__Nitratireductor;s__Nitratireductor sp. SY7	1	2567884	d__Bacteria;p__Actinobacteria;c__Actinomycetes;o__Corynebacteriales;f__Nocardiaceae;g__Rhodococcus;s__Rhodococcus sp. SGAir0479	2
2819098	d__Bacteria;p__Proteobacteria;c__Gammaproteobacteria;o__Vibrionales;f__Vibrionaceae;g__Vibrio;s__Vibrio sp. SCSIO 43153	1	2650157	d__Bacteria;p__Bacteroidetes;c__Bacteroidia;o__Bacteroidales;f__Bacteroidaceae;g__Bacteroides;s__Bacteroides zhangwenhongii	1	2589074	d__Bacteria;p__Actinobacteria;c__Actinomycetes;o__Propionibacteriales;f__Nocardioidaceae;g__Nocardioides;s__Nocardioides sambongensis	1
2819099	d__Bacteria;p__Proteobacteria;c__Gammaproteobacteria;o__Vibrionales;f__Vibrionaceae;g__Vibrio;s__Vibrio sp. SCSIO 43155	1	2650158	d__Bacteria;p__Bacteroidetes;c__Bacteroidia;o__Bacteroidales;f__Bacteroidaceae;g__Bacteroides;s__Bacteroides luhongzhouii	1	2594007	d__Bacteria;p__Actinobacteria;c__Actinomycetes;o__Corynebacteriales;f__Nocardiaceae;g__Rhodococcus;s__Rhodococcus sp. WB9	1
2831966	d__Bacteria;p__Firmicutes;c__Clostridia;o__Eubacteriales;f__Oscillospiraceae;g__Ruminococcus;s__Ruminococcus sp. FMBCY1	1	2652443	d__Bacteria;p__Deinococcota;c__Deinococci;o__Deinococcales;f__Deinococcaceae;g__Deinococcus;s__Deinococcus sp. AJ005	1	2597660	d__Bacteria;p__Actinobacteria;c__Actinomycetes;o__Corynebacteriales;f__;g__Tomitella;s__Tomitella fengzijianii	1
2839759	d__Bacteria;p__Firmicutes;c__Bacilli;o__Lactobacillales;f__Enterococcaceae;g__Enterococcus;s__Enterococcus innesii	1	2675331	d__Bacteria;p__Bacteroidetes;c__Flavobacteriia;o__Flavobacteriales;f__Flavobacteriaceae;g__Bizionia;s__Bizionia sp. M204	1	2605730	d__Bacteria;p__Actinobacteria;c__Actinomycetes;o__Streptomycetales;f__Streptomycetaceae;g__Streptomyces;s__Streptomyces sp. BSE6.1	1
2841528	d__Bacteria;p__Firmicutes;c__Clostridia;o__Eubacteriales;f__Eubacteriaceae;g__Eubacterium;s__Eubacterium sp. MSJ-33	2	2691913	d__Bacteria;p__Proteobacteria;c__Alphaproteobacteria;o__Hyphomicrobiales;f__Brucellaceae;g__Brucella;s__Brucella sp. BO3	1	2651284	d__Bacteria;p__Firmicutes;c__Bacilli;o__Bacillales;f__Bacillaceae;g__Pradoshia;s__Pradoshia sp. D12	1
2864103	d__Bacteria;p__Actinobacteria;c__Actinomycetes;o__Micrococcales;f__Microbacteriaceae;g__Microbacterium;s__Microbacterium sp. Se5.02b	1	2705471	d__Bacteria;p__Bacteroidetes;c__Flavobacteriia;o__Flavobacteriales;f__Flavobacteriaceae;g__Gramella;s__Gramella sp. MT6	1	2662065	d__Bacteria;p__Actinobacteria;c__Actinomycetes;o__Streptomycetales;f__Streptomycetaceae;g__Streptomyces;s__Streptomyces sp. SYP-A7193	1
2870563	d__Archaea;p__Euryarchaeota;c__Methanobacteria;o__Methanobacteriales;f__Methanobacteriaceae;g__Methanobrevibacter;s__Methanobrevibacter sp. TLL-48-HuF1	1	2708350	d__Bacteria;p__Proteobacteria;c__Gammaproteobacteria;o__Moraxellales;f__Moraxellaceae;g__Psychrobacter;s__Psychrobacter sp. WY6	1	2663121	d__Bacteria;p__Actinobacteria;c__Actinomycetes;o__Corynebacteriales;f__Nocardiaceae;g__Rhodococcus;s__Rhodococcus sp. WAY2	1
2885078	d__Bacteria;p__Actinobacteria;c__Actinomycetes;o__Corynebacteriales;f__Nocardiaceae;g__Rhodococcus;s__Rhodococcus sp. RDE2	1	2709390	d__Bacteria;p__Bacteroidetes;c__Bacteroidia;o__Bacteroidales;f__Bacteroidaceae;g__Bacteroides;s__Bacteroides sp. ZJ-18	1	2666127	d__Bacteria;p__Firmicutes;c__Bacilli;o__Bacillales;f__Bacillaceae;g__Bacillus;s__Bacillus sp. N3536	1
2898796	d__Bacteria;p__Actinobacteria;c__Actinomycetes;o__Propionibacteriales;f__Nocardioidaceae;g__Nocardioides;s__Nocardioides sp. cx-173	1	2711156	d__Bacteria;p__Proteobacteria;c__Alphaproteobacteria;o__Sphingomonadales;f__Sphingomonadaceae;g__Rhizorhabdus;s__Rhizorhabdus phycosphaerae	1	2672567	d__Bacteria;p__Firmicutes;c__Bacilli;o__Bacillales;f__Bacillaceae;g__Bacillus;s__Bacillus aquiflavi	1
2925838	d__Bacteria;p__Firmicutes;c__Bacilli;o__Lactobacillales;f__Enterococcaceae;g__Vagococcus;s__Vagococcus sp. CY52-2	1	2715212	d__Bacteria;p__Bacteroidetes;c__Bacteroidia;o__Bacteroidales;f__Bacteroidaceae;g__Bacteroides;s__Bacteroides faecium	1	2676077	d__Bacteria;p__Proteobacteria;c__Alphaproteobacteria;o__Sphingomonadales;f__Sphingomonadaceae;g__Sphingobium;s__Sphingobium sp. CAP-1	1
2929488	d__Bacteria;p__Firmicutes;c__Clostridia;o__Eubacteriales;f__Oscillospiraceae;g__Faecalibacterium;s__Faecalibacterium sp. IP-1-18	1	2725997	d__Bacteria;p__Proteobacteria;c__Gammaproteobacteria;o__Enterobacterales;f__Enterobacteriaceae;g__Escherichia;s__Escherichia sp. SCLE84	1	2684469	d__Bacteria;p__Actinobacteria;c__Actinomycetes;o__Streptomycetales;f__Streptomycetaceae;g__Streptomyces;s__Streptomyces sp. SCUT-3	1
2929490	d__Bacteria;p__Firmicutes;c__Clostridia;o__Eubacteriales;f__Oscillospiraceae;g__Faecalibacterium;s__Faecalibacterium sp. I2-3-92	1	2744515	d__Bacteria;p__Proteobacteria;c__Alphaproteobacteria;o__Hyphomicrobiales;f__Phyllobacteriaceae;g__Mesorhizobium;s__Mesorhizobium sp. 113-1-2	1	2690837	d__Bacteria;p__Actinobacteria;c__Coriobacteriia;o__Eggerthellales;f__Eggerthellaceae;g__Eggerthella;s__Eggerthella guodeyinii	1
2948573	d__Bacteria;p__Firmicutes;c__Tissierellia;o__Tissierellales;f__Peptoniphilaceae;g__Peptoniphilus;s__Peptoniphilus sp. SAHP1	1	2744516	d__Bacteria;p__Proteobacteria;c__Alphaproteobacteria;o__Hyphomicrobiales;f__Phyllobacteriaceae;g__Mesorhizobium;s__Mesorhizobium sp. 113-3-3	1	2700081	d__Bacteria;p__Firmicutes;c__Bacilli;o__Bacillales;f__Bacillaceae;g__Virgibacillus;s__Virgibacillus sp. MSP4-1	1
2969247	d__Bacteria;p__Actinobacteria;c__Actinomycetes;o__Propionibacteriales;f__Nocardioidaceae;g__Aeromicrobium;s__Aeromicrobium sp. zg.Y1379	1	2744517	d__Bacteria;p__Proteobacteria;c__Alphaproteobacteria;o__Hyphomicrobiales;f__Phyllobacteriaceae;g__Mesorhizobium;s__Mesorhizobium sp. 113-3-9	1	2707299	d__Bacteria;p__Actinobacteria;c__Coriobacteriia;o__Eggerthellales;f__Eggerthellaceae;g__Adlercreutzia;s__Adlercreutzia hattorii	1
			2744518	d__Bacteria;p__Proteobacteria;c__Alphaproteobacteria;o__Hyphomicrobiales;f__Phyllobacteriaceae;g__Mesorhizobium;s__Mesorhizobium sp. 131-2-1	1	2713414	d__Bacteria;p__Bacteroidetes;c__Flavobacteriia;o__Flavobacteriales;f__Weeksellaceae;g__Chryseobacterium;s__Chryseobacterium sp. POL2	1
			2744519	d__Bacteria;p__Proteobacteria;c__Alphaproteobacteria;o__Hyphomicrobiales;f__Phyllobacteriaceae;g__Mesorhizobium;s__Mesorhizobium sp. 131-2-5	1	2722825	d__Bacteria;p__Actinobacteria;c__Actinomycetes;o__Corynebacteriales;f__Nocardiaceae;g__Rhodococcus;s__Rhodococcus sp. DMU1	1
			2744520	d__Bacteria;p__Proteobacteria;c__Alphaproteobacteria;o__Hyphomicrobiales;f__Phyllobacteriaceae;g__Mesorhizobium;s__Mesorhizobium sp. 131-3-5	1	2728023	d__Bacteria;p__Firmicutes;c__Bacilli;o__Bacillales;f__Paenibacillaceae;g__Cohnella;s__Cohnella herbarum	1
			2744521	d__Bacteria;p__Proteobacteria;c__Alphaproteobacteria;o__Hyphomicrobiales;f__Phyllobacteriaceae;g__Mesorhizobium;s__Mesorhizobium sp. L-2-11	1	2742128	d__Bacteria;p__Actinobacteria;c__Actinomycetes;o__Streptosporangiales;f__Thermomonosporaceae;g__Actinomadura;s__Actinomadura sp. NAK00032	1
			2744522	d__Bacteria;p__Proteobacteria;c__Alphaproteobacteria;o__Hyphomicrobiales;f__Phyllobacteriaceae;g__Mesorhizobium;s__Mesorhizobium sp. L-8-3	2	2749906	d__Bacteria;p__Actinobacteria;c__Actinomycetes;o__Corynebacteriales;f__Nocardiaceae;g__Rhodococcus;s__Rhodococcus sp. ZPP	1
			2744523	d__Bacteria;p__Proteobacteria;c__Alphaproteobacteria;o__Hyphomicrobiales;f__Phyllobacteriaceae;g__Mesorhizobium;s__Mesorhizobium sp. L-8-10	2	2760083	d__Bacteria;p__Actinobacteria;c__Actinomycetes;o__Corynebacteriales;f__;g__Tomitella;s__Tomitella gaofuii	1
			2764326	d__Bacteria;p__Fusobacteria;c__Fusobacteriia;o__Fusobacteriales;f__Fusobacteriaceae;g__Fusobacterium;s__Fusobacterium hominis	1	2760089	d__Bacteria;p__Actinobacteria;c__Actinomycetes;o__Propionibacteriales;f__Nocardioidaceae;g__Nocardioides;s__Nocardioides dongkuii	1
			2768161	d__Bacteria;p__Proteobacteria;c__Alphaproteobacteria;o__Rhodospirillales;f__Acetobacteraceae;g__Roseomonas;s__Roseomonas marmotae	1	2762563	d__Bacteria;p__Firmicutes;c__Bacilli;o__Bacillales;f__Planococcaceae;g__Sporosarcina;s__Sporosarcina sp. resist	1
			2769351	d__Bacteria;p__Proteobacteria;c__Alphaproteobacteria;o__Hyphomicrobiales;f__Brucellaceae;g__Brucella;s__Brucella sp. 6810	1	2763670	d__Bacteria;p__Firmicutes;c__Clostridia;o__Eubacteriales;f__Lachnospiraceae;g__Wujia;s__Wujia chipingensis	1
			2775920	d__Bacteria;p__Proteobacteria;c__Gammaproteobacteria;o__Xanthomonadales;f__Xanthomonadaceae;g__Stenotrophomonas;s__Stenotrophomonas sp. CW117	1	2763672	d__Bacteria;p__Firmicutes;c__Clostridia;o__Eubacteriales;f__Lachnospiraceae;g__Simiaoa;s__Simiaoa sunii	1
			2777475	d__Bacteria;p__Proteobacteria;c__Alphaproteobacteria;o__Hyphomicrobiales;f__Phyllobacteriaceae;g__Mesorhizobium;s__Mesorhizobium sp. J8	1	2777984	d__Bacteria;p__Firmicutes;c__Bacilli;o__Bacillales;f__Paenibacillaceae;g__Paenibacillus;s__Paenibacillus sp. JNUCC-32	1
			2795690	d__Bacteria;p__Proteobacteria;c__Alphaproteobacteria;o__Hyphomicrobiales;f__Kaistiaceae;g__Kaistia;s__Kaistia sp. 32K	1	2779527	d__Bacteria;p__Firmicutes;c__Bacilli;o__Bacillales;f__Planococcaceae;g__Viridibacillus;s__Viridibacillus sp. JNUCC-6	1
			2807096	d__Bacteria;p__Proteobacteria;c__Alphaproteobacteria;o__Rhodobacterales;f__Paracoccaceae;g__Neotabrizicola;s__Neotabrizicola shimadae	1	2781021	d__Bacteria;p__Proteobacteria;c__Gammaproteobacteria;o__Xanthomonadales;f__Xanthomonadaceae;g__Lysobacter;s__Lysobacter sp. H21R4	1
			2821140	d__Bacteria;p__Proteobacteria;c__Alphaproteobacteria;o__Hyphomicrobiales;f__Brucellaceae;g__Brucella;s__Brucella sp. 458	1	2781023	d__Bacteria;p__Proteobacteria;c__Gammaproteobacteria;o__Xanthomonadales;f__Xanthomonadaceae;g__Lysobacter;s__Lysobacter avium	1
			2823043	d__Bacteria;p__Proteobacteria;c__Alphaproteobacteria;o__Rhodobacterales;f__Roseobacteraceae;g__Roseovarius;s__Roseovarius sp. SCSIO 43702	1	2781024	d__Bacteria;p__Proteobacteria;c__Gammaproteobacteria;o__Xanthomonadales;f__Xanthomonadaceae;g__Lysobacter;s__Lysobacter sp. H23M47	1
			2827233	d__Bacteria;p__Proteobacteria;c__Gammaproteobacteria;o__Pasteurellales;f__Pasteurellaceae;g__Pasteurella;s__Pasteurella atlantica	1	2781962	d__Bacteria;p__Actinobacteria;c__Actinomycetes;o__Micrococcales;f__Microbacteriaceae;g__Agromyces;s__Agromyces archimandritae	1
			2841037	d__Bacteria;p__Firmicutes;c__Clostridia;o__Eubacteriales;f__Eubacteriaceae;g__Eubacterium;s__Eubacterium sp. c-25	1	2789739	d__Bacteria;p__Actinobacteria;c__Actinomycetes;o__Corynebacteriales;f__Nocardiaceae;g__Rhodococcus;s__Rhodococcus sp. USK10	1
			2857061	d__Bacteria;p__Proteobacteria;c__Gammaproteobacteria;o__Enterobacterales;f__Enterobacteriaceae;g__Escherichia;s__Escherichia sp. TC-EC600-tetX4	1	2797636	d__Bacteria;p__Actinobacteria;c__Actinomycetes;o__Streptomycetales;f__Streptomycetaceae;g__Streptomyces;s__Streptomyces liliifuscus	1
			2860337	d__Bacteria;p__Proteobacteria;c__Gammaproteobacteria;o__Enterobacterales;f__Enterobacteriaceae;g__Escherichia;s__Escherichia sp. TM-G17TGC	1	2800128	d__Bacteria;p__Firmicutes;c__Bacilli;o__Lactobacillales;f__Carnobacteriaceae;g__Carnobacterium;s__Carnobacterium sp. CS13	1
			2872157	d__Bacteria;p__Proteobacteria;c__Gammaproteobacteria;o__Vibrionales;f__Vibrionaceae;g__Grimontia;s__Grimontia sp. 020920N	1	2806442	d__Bacteria;p__Actinobacteria;c__Actinomycetes;o__Corynebacteriales;f__Nocardiaceae;g__Rhodococcus;s__Rhodococcus sp. USK13	1
			2878534	d__Bacteria;p__Bacteroidetes;c__Flavobacteriia;o__Flavobacteriales;f__Weeksellaceae;g__Kaistella;s__Kaistella sp. GW4-15	1	2811421	d__Bacteria;p__Actinobacteria;c__Actinomycetes;o__Corynebacteriales;f__Nocardiaceae;g__Rhodococcus;s__Rhodococcus pseudokoreensis	1
			2893886	d__Bacteria;p__Bacteroidetes;c__Flavobacteriia;o__Flavobacteriales;f__Flavobacteriaceae;g__Flavobacterium;s__Flavobacterium sp. F-340	1	2813727	d__Bacteria;p__Actinobacteria;c__Actinomycetes;o__Micrococcales;f__Micrococcaceae;g__Arthrobacter;s__Arthrobacter polaris	1
			2906475	d__Bacteria;p__Proteobacteria;c__Gammaproteobacteria;o__Enterobacterales;f__Enterobacteriaceae;g__Shigella;s__Shigella sp. PIB	1	2816859	d__Bacteria;p__Actinobacteria;c__Actinomycetes;o__Micrococcales;f__Micrococcaceae;g__Arthrobacter;s__Arthrobacter sunyaminii	1
			2906798	d__Bacteria;p__Cyanobacteria;c__Cyanophyceae;o__Pseudanabaenales;f__Leptolyngbyaceae;g__Leptodesmis;s__Leptodesmis sichuanensis	1	2817475	d__Bacteria;p__Actinobacteria;c__Actinomycetes;o__Micrococcales;f__Micrococcaceae;g__Arthrobacter;s__Arthrobacter jiangjiafuii	1
			2908842	d__Bacteria;p__Bacteroidetes;c__Flavobacteriia;o__Flavobacteriales;f__Flavobacteriaceae;g__Muricauda;s__Muricauda sp. SCSIO 64092	1	2818390	d__Bacteria;p__Firmicutes;c__Bacilli;o__Bacillales;f__Planococcaceae;g__Sporosarcina;s__Sporosarcina sp. Te-1	1
			2931922	d__Bacteria;p__Firmicutes;c__Tissierellia;o__Tissierellales;f__Peptoniphilaceae;g__Miniphocaeibacter;s__Miniphocaeibacter halophilus	1	2828862	d__Bacteria;p__Actinobacteria;c__Actinomycetes;o__Micrococcales;f__Micrococcaceae;g__Arthrobacter;s__Arthrobacter sp. Helios	1
			2943497	d__Bacteria;p__Proteobacteria;c__Gammaproteobacteria;o__Moraxellales;f__Moraxellaceae;g__Acinetobacter;s__Acinetobacter sp. Y-23	1	2829187	d__Bacteria;p__Firmicutes;c__Bacilli;o__Bacillales;f__Bacillaceae;g__Psychrobacillus;s__Psychrobacillus sp. INOP01	1
			2968969	d__Bacteria;p__Proteobacteria;c__Gammaproteobacteria;o__Pseudomonadales;f__Pseudomonadaceae;g__Stutzerimonas;s__Stutzerimonas frequens	1	2834459	d__Bacteria;p__Firmicutes;c__Erysipelotrichia;o__Erysipelotrichales;f__Erysipelotrichaceae;g__Allobaculum;s__Allobaculum mucilyticum	1
						2841528	d__Bacteria;p__Firmicutes;c__Clostridia;o__Eubacteriales;f__Eubacteriaceae;g__Eubacterium;s__Eubacterium sp. MSJ-33	1
						2844358	d__Bacteria;p__Firmicutes;c__Bacilli;o__Bacillales;f__Bacillaceae;g__Radiobacillus;s__Radiobacillus sp. 80	1
						2856851	d__Bacteria;p__Actinobacteria;c__Actinomycetes;o__Corynebacteriales;f__Nocardiaceae;g__Rhodococcus;s__Rhodococcus sp. LW-XY12	1
						2859226	d__Bacteria;p__Actinobacteria;c__Actinomycetes;o__Micrococcales;f__Microbacteriaceae;g__Mycetocola;s__Mycetocola spongiae	1
						2870563	d__Archaea;p__Euryarchaeota;c__Methanobacteria;o__Methanobacteriales;f__Methanobacteriaceae;g__Methanobrevibacter;s__Methanobrevibacter sp. TLL-48-HuF1	1
						2872646	d__Bacteria;p__Proteobacteria;c__Alphaproteobacteria;o__Hyphomicrobiales;f__Hyphomicrobiaceae;g__Caenibius;s__Caenibius sp. WL	1
						2884834	d__Bacteria;p__Firmicutes;c__Bacilli;o__Bacillales;f__Bacillaceae;g__Bacillus;s__Bacillus sp. CMF12	1
						2885078	d__Bacteria;p__Actinobacteria;c__Actinomycetes;o__Corynebacteriales;f__Nocardiaceae;g__Rhodococcus;s__Rhodococcus sp. RDE2	1
						2886935	d__Bacteria;p__Actinobacteria;c__Actinomycetes;o__Micrococcales;f__Micrococcaceae;g__Arthrobacter;s__Arthrobacter sp. zg-Y453	1
						2886936	d__Bacteria;p__Actinobacteria;c__Actinomycetes;o__Micrococcales;f__Micrococcaceae;g__Arthrobacter;s__Arthrobacter sp. zg-Y462	1
						2886940	d__Bacteria;p__Actinobacteria;c__Actinomycetes;o__Micrococcales;f__Micrococcaceae;g__Arthrobacter;s__Arthrobacter sp. zg-Y809	1
						2892541	d__Bacteria;p__Firmicutes;c__Bacilli;o__Bacillales;f__Bacillaceae;g__Lysinibacillus;s__Lysinibacillus sp. CD3-6	1
						2896845	d__Bacteria;p__Firmicutes;c__Bacilli;o__Bacillales;f__Bacillaceae;g__Lysinibacillus;s__Lysinibacillus sp. GJ-1	1
						2907624	d__Bacteria;p__Actinobacteria;c__Actinomycetes;o__Corynebacteriales;f__Nocardiaceae;g__Rhodococcus;s__Rhodococcus sp. DMF-1	1
						2908211	d__Bacteria;p__Firmicutes;c__Bacilli;o__Lactobacillales;f__Carnobacteriaceae;g__Jeotgalibaca;s__Jeotgalibaca sp. MA1X17-3	1
						2913506	d__Bacteria;p__Firmicutes;c__Bacilli;o__Bacillales;f__Bacillaceae;g__Lysinibacillus;s__Lysinibacillus sp. ACHW1.5	1
						2923272	d__Bacteria;p__Actinobacteria;c__Actinomycetes;o__Streptomycetales;f__Streptomycetaceae;g__Streptomyces;s__Streptomyces sp. 3025	1
						2929495	d__Bacteria;p__Firmicutes;c__Clostridia;o__Eubacteriales;f__Oscillospiraceae;g__Faecalibacterium;s__Faecalibacterium sp. I4-3-84	1
						2932258	d__Bacteria;p__Firmicutes;c__Bacilli;o__Bacillales;f__Bacillaceae;g__Halobacillus;s__Halobacillus sp. SSTM10-2	1
						2939494	d__Bacteria;p__Firmicutes;c__Bacilli;o__Bacillales;f__Planococcaceae;g__Rummeliibacillus;s__Rummeliibacillus sp. G93	1
						2942275	d__Bacteria;p__Actinobacteria;c__Actinomycetes;o__Corynebacteriales;f__Nocardiaceae;g__Rhodococcus;s__Rhodococcus sp. GA1	1
